# Supplementary material for: (E)-1-(3-Methoxy­phen­yl)ethanone 4-nitro­phenyl­hydrazone
Source: Acta Crystallogr Sect E Struct Rep Online. 2008 Jun 25;64(Pt 7):o1341. doi: 10.1107/S1600536808018618 (PMC2961743; doi:10.1107/S1600536808018618)
Supplement: Supplementary file 2 [file e-64-o1341-Isup2.hkl]

#
# h,k,l, Fc-squared, Fo-squared, sigma(Fo-squared) and status flag
#
data_I
_shelx_title ' P in P2(1)/c'
_shelx_refln_list_code          4
_shelx_F_calc_maximum      139.76
_exptl_crystal_F_000       600.00
_reflns_d_resolution_high  0.7829
 
loop_
 _symmetry_equiv_pos_as_xyz
 'x, y, z'
 '-x, y+1/2, -z+1/2'
 '-x, -y, -z'
 'x, -y-1/2, z-1/2'
 
_cell_length_a     4.2977
_cell_length_b    24.7093
_cell_length_c    13.1319
_cell_angle_alpha  90.000
_cell_angle_beta   96.332
_cell_angle_gamma  90.000
 
_shelx_F_squared_multiplier     1.000
 
loop_
 _refln_index_h
 _refln_index_k
 _refln_index_l
 _refln_F_squared_calc
 _refln_F_squared_meas
 _refln_F_squared_sigma
 _refln_observed_status
   1   0   0       25.63       30.65      1.98 o
   2   0   0      103.18       98.88      3.11 o
   3   0   0      162.96      177.24      5.45 o
   4   0   0        0.08        0.09      2.29 o
   5   0   0        0.08        9.30      9.74 o
   1   1   0     1599.66     1530.45     17.17 o
   2   1   0      101.19      106.52      2.69 o
   3   1   0        0.41        0.00      1.05 o
   4   1   0        0.24        2.27      1.96 o
   5   1   0       32.06       41.81      8.44 o
   0   2   0      150.53      141.96      3.22 o
   1   2   0        0.10        0.20      0.47 o
   2   2   0      158.47      162.37      3.03 o
   3   2   0       61.35       64.01      2.42 o
   4   2   0       32.09       32.44      3.01 o
   5   2   0       20.97       22.93      7.99 o
   1   3   0      190.90      205.97      3.55 o
   2   3   0        5.65        5.06      1.52 o
   3   3   0       32.95       31.08      1.97 o
   4   3   0        6.67        4.72      3.96 o
   5   3   0        1.86       15.96     10.50 o
   0   4   0      677.96      633.71     10.49 o
   1   4   0     8855.44     8452.97     82.26 o
   2   4   0      354.86      306.58      4.81 o
   3   4   0        0.19        0.59      1.05 o
   4   4   0       61.31       65.16      4.19 o
   5   4   0       36.95       39.49      6.31 o
   1   5   0    14467.54    14071.90    147.06 o
   2   5   0      442.19      437.46      9.16 o
   3   5   0        8.38        4.48      1.20 o
   4   5   0       28.96       27.03      4.38 o
   5   5   0       27.80       29.54      6.21 o
   0   6   0     2212.03     2202.00     26.26 o
   1   6   0      105.71       99.39      2.54 o
   2   6   0        9.55        8.73      1.01 o
   3   6   0        3.85        1.93      1.17 o
   4   6   0       43.09       45.01      4.12 o
   5   6   0        0.17        0.00      5.43 o
   1   7   0     1350.94     1246.12     12.78 o
   2   7   0      203.53      197.06      3.35 o
   3   7   0       50.86       41.60      3.28 o
   4   7   0       24.58       20.72      3.47 o
   5   7   0        1.42        0.00     13.27 o
   0   8   0      892.74      823.89     11.23 o
   1   8   0      247.30      266.24      4.21 o
   2   8   0        7.87       11.47      1.55 o
   3   8   0        0.04        0.00      1.20 o
   4   8   0       73.81       73.48      5.67 o
   5   8   0        0.38       13.59     11.06 o
   1   9   0      643.40      665.41      6.91 o
   2   9   0       30.94       27.54      1.55 o
   3   9   0      182.26      201.07      4.69 o
   4   9   0      204.84      218.87      8.80 o
   0  10   0        8.88        9.19      1.12 o
   1  10   0      564.54      557.45      6.14 o
   2  10   0        1.86        4.98      1.45 o
   3  10   0       38.93       35.24      4.50 o
   4  10   0       31.94       26.53      4.48 o
   5  10   0        1.59        0.00      5.14 o
   1  11   0       24.59       22.46      1.22 o
   2  11   0      169.02      187.24      4.91 o
   3  11   0       36.21       39.60      3.35 o
   4  11   0        3.95        5.75      3.36 o
   5  11   0        2.33        0.00      5.02 o
   0  12   0      342.46      354.55      9.56 o
   1  12   0       36.22       28.78      1.70 o
   2  12   0       34.71       38.39      1.83 o
   3  12   0       63.19       51.47      3.97 o
   4  12   0       12.74        7.42      2.98 o
   5  12   0        7.17        0.00      4.93 o
   1  13   0       11.18        9.53      0.99 o
   2  13   0       10.79        9.77      1.42 o
   3  13   0      424.01      413.48      9.84 o
   4  13   0        9.71        6.32      3.11 o
   0  14   0     2902.62     3129.10     38.72 o
   1  14   0      249.63      222.17      3.66 o
   2  14   0        4.24        1.61      1.41 o
   3  14   0        0.01        0.60      2.36 o
   4  14   0       12.90        8.38      3.34 o
   1  15   0       16.62       12.07      1.29 o
   2  15   0        9.57        4.59      1.36 o
   3  15   0        1.06        0.00      2.30 o
   4  15   0        0.18        0.00      3.05 o
   0  16   0     1395.52     1442.76     20.11 o
   1  16   0        0.01        2.08      0.93 o
   2  16   0        0.15        0.00      1.38 o
   3  16   0        9.19        4.24      2.67 o
   4  16   0        5.42        6.83      3.68 o
   1  17   0       27.92       28.20      1.89 o
   2  17   0       37.34       45.35      3.72 o
   3  17   0        0.10        0.00      2.22 o
   4  17   0       35.87       37.77      4.85 o
   0  18   0        0.68        2.86      1.48 o
   1  18   0       45.71       41.99      2.41 o
   2  18   0       18.39       12.36      2.31 o
   3  18   0        8.10        6.68      4.13 o
   4  18   0       16.34       15.68      6.22 o
   1  19   0        0.12        3.91      1.49 o
   2  19   0       39.97       45.87      4.02 o
   3  19   0        0.24        0.00      3.88 o
   4  19   0        0.53        0.60      5.01 o
   0  20   0       24.21       30.55      2.89 o
   1  20   0       32.81       34.22      2.68 o
   2  20   0       15.93       16.24      3.86 o
   3  20   0        0.39        2.00      2.77 o
   4  20   0        5.66        0.90      5.63 o
   1  21   0        3.02        1.77      1.75 o
   2  21   0       18.47       20.83      3.27 o
   3  21   0        2.53        2.08      3.23 o
   4  21   0        0.33        0.00      8.40 o
   0  22   0       26.56       30.51      6.20 o
   1  22   0       72.10       67.07      3.63 o
   2  22   0        0.99        0.00      2.30 o
   3  22   0        0.03        0.00      3.22 o
   1  23   0       29.03       27.77      2.87 o
   2  23   0        3.42        0.00      2.54 o
   3  23   0        0.15        1.77      4.58 o
   0  24   0        2.97        3.01      3.26 o
   1  24   0        1.50        3.92      2.34 o
   2  24   0       12.14        8.65      3.23 o
   3  24   0        6.53        6.01      6.38 o
   1  25   0        2.18        0.00      2.33 o
   2  25   0        4.43        9.10      3.32 o
   3  25   0        2.22        9.59      5.33 o
   0  26   0      126.50      150.47     15.02 o
   1  26   0        2.43        0.90      2.55 o
   2  26   0        2.04        2.68      3.69 o
   3  26   0        7.35        6.78      5.91 o
   1  27   0        0.55        0.00      2.85 o
   2  27   0        6.12        1.70      4.15 o
   0  28   0        4.73       12.25      5.09 o
   1  28   0        0.46        1.48      3.96 o
   2  28   0        0.49        0.00      9.43 o
   1  29   0        1.96        0.21      6.05 o
   2  29   0        1.24        0.00      5.11 o
   0  30   0        7.97        0.48      7.51 o
   1  30   0        0.21        4.24      6.98 o
   1  31   0        3.02        3.44      6.30 o
  -5   1   1        1.82        4.88      6.69 o
  -4   1   1        0.01        0.63      2.33 o
  -3   1   1       69.91       69.83      2.46 o
  -2   1   1      195.89      188.69      3.93 o
  -1   1   1     2805.50     2582.67     30.60 o
   0   1   1       51.11       40.87      1.07 o
   1   1   1      312.16      279.29      3.72 o
   2   1   1      109.38       97.32      3.75 o
   3   1   1       18.19       17.02      1.64 o
   4   1   1        0.26        0.00      1.93 o
   5   1   1        0.01        0.00      6.88 o
  -5   2   1        0.02        0.52      5.85 o
  -4   2   1        2.59        0.00      2.28 o
  -3   2   1       41.18       39.51      2.25 o
  -2   2   1        3.65        6.07      0.80 o
  -1   2   1       11.68        9.96      0.71 o
   0   2   1     1363.48     1242.92     13.60 o
   1   2   1     2966.40     2888.09     28.87 o
   2   2   1       42.01       40.38      1.94 o
   3   2   1       89.64       84.37      2.99 o
   4   2   1        7.57        6.63      2.57 o
   5   2   1       34.63       34.85      8.34 o
  -5   3   1        8.58        7.65      6.39 o
  -4   3   1        0.17        0.00      1.84 o
  -3   3   1      138.79      146.35      3.49 o
  -2   3   1       96.10       82.36      2.46 o
  -1   3   1      184.02      158.90      2.43 o
   0   3   1     2209.86     2035.38     22.01 o
   1   3   1     2598.93     2449.00     23.34 o
   2   3   1       12.71       12.40      1.06 o
   3   3   1      129.17      137.15      3.37 o
   4   3   1        0.36        2.38      1.92 o
   5   3   1       19.20       18.14      7.54 o
  -5   4   1       58.34       55.75      8.81 o
  -4   4   1        2.19        1.83      2.09 o
  -3   4   1        7.87       11.34      1.40 o
  -2   4   1      204.10      205.64      4.76 o
  -1   4   1     9344.74     8758.97     75.11 o
   0   4   1      936.81      886.69     10.14 o
   1   4   1     2130.23     1963.33     19.06 o
   2   4   1       24.39       30.66      1.53 o
   3   4   1        0.63        0.00      1.10 o
   4   4   1        5.02        6.31      2.16 o
  -5   5   1        9.75       13.56      6.33 o
  -4   5   1       29.24       34.21      3.64 o
  -3   5   1       50.06       46.06      2.25 o
  -2   5   1     2207.48     2156.67     20.42 o
  -1   5   1    15630.04    14835.83    133.93 o
   0   5   1     5767.18     5136.17     48.93 o
   1   5   1     1549.24     1457.18     13.74 o
   2   5   1       67.65       77.30      2.12 o
   3   5   1        2.78        3.93      1.34 o
   4   5   1        0.14        2.33      2.40 o
  -5   6   1        3.45        9.06      5.51 o
  -4   6   1        0.58        0.43      2.49 o
  -3   6   1       20.11       28.01      3.94 o
  -2   6   1      561.19      506.76      6.78 o
  -1   6   1     1951.03     1812.33     17.71 o
   0   6   1      814.54      717.62      7.08 o
   1   6   1     1230.32     1263.89     12.20 o
   2   6   1       23.89       32.44      1.51 o
   3   6   1        4.80        6.94      2.05 o
   4   6   1       23.98       35.21      3.71 o
   5   6   1        4.76       18.53      9.06 o
  -5   7   1       22.63       10.55      6.45 o
  -4   7   1        0.00        0.00      2.45 o
  -3   7   1        2.51        2.58      1.66 o
  -2   7   1      910.34      955.32     10.37 o
  -1   7   1     1841.41     1737.55     18.23 o
   0   7   1      171.09      161.16      2.25 o
   1   7   1      475.64      471.99      5.50 o
   2   7   1      211.16      214.51      3.89 o
   3   7   1        8.15        9.72      1.70 o
   4   7   1      283.31      333.52     12.75 o
   5   7   1       18.32       12.78      5.16 o
  -5   8   1        0.00        2.73      6.14 o
  -4   8   1       18.74       16.48      3.51 o
  -3   8   1        0.47        1.81      1.34 o
  -2   8   1      255.80      227.89      3.68 o
  -1   8   1      936.73      911.39     10.45 o
   0   8   1        4.77       11.02      1.34 o
   1   8   1      190.79      202.64      3.14 o
   2   8   1      957.54      932.95      9.75 o
   3   8   1        9.21        9.63      1.97 o
   4   8   1        7.40        6.25      3.54 o
   5   8   1        0.78        0.00      3.83 o
  -5   9   1       19.58        0.00      7.10 o
  -4   9   1        6.15        8.20      2.85 o
  -3   9   1        1.92        4.16      1.68 o
  -2   9   1     1703.85     1738.53     17.14 o
  -1   9   1      778.00      766.36      9.16 o
   0   9   1       43.47       52.40      1.55 o
   1   9   1      158.56      141.92      2.44 o
   2   9   1      847.25      796.63      8.69 o
   3   9   1       37.22       45.18      3.03 o
   4   9   1      129.41      129.24      6.46 o
   5   9   1        1.09        3.61      8.85 o
  -5  10   1        1.92        9.91      9.13 o
  -4  10   1        4.45        5.03      2.97 o
  -3  10   1        5.12        0.32      2.01 o
  -2  10   1     1701.83     1676.97     15.95 o
  -1  10   1        1.96        3.55      0.80 o
   0  10   1       74.01       76.07      2.25 o
   1  10   1      428.55      401.93      4.85 o
   2  10   1      327.14      334.28      5.12 o
   3  10   1        0.31        1.48      1.58 o
   4  10   1        0.67        0.74      2.86 o
   5  10   1        1.33        1.91      5.28 o
  -4  11   1      116.18      128.96      6.54 o
  -3  11   1      170.42      161.76      5.96 o
  -2  11   1       79.75       98.73      2.64 o
  -1  11   1     1061.66     1053.40     11.52 o
   0  11   1     1124.10     1103.95     11.85 o
   1  11   1       36.94       39.61      1.51 o
   2  11   1       27.23       21.46      1.69 o
   3  11   1       38.58       41.07      3.43 o
   4  11   1       17.19       19.20      4.11 o
   5  11   1        1.99        5.52      5.81 o
  -5  12   1        8.45        7.44      8.14 o
  -4  12   1        0.22        2.82      2.96 o
  -3  12   1       57.55       60.34      4.09 o
  -2  12   1      312.84      323.52      5.02 o
  -1  12   1       41.96       42.30      3.32 o
   0  12   1      255.50      267.86      4.23 o
   1  12   1       86.67       75.49      2.03 o
   2  12   1        2.14        0.82      1.07 o
   3  12   1       84.42       82.32      3.57 o
   4  12   1       19.17       17.03      3.50 o
   5  12   1        1.50        0.00      5.52 o
  -4  13   1        0.06        3.31      3.53 o
  -3  13   1        4.03        2.11      2.53 o
  -2  13   1       20.88       23.48      2.20 o
  -1  13   1      457.47      430.72      7.96 o
   0  13   1       42.19       52.36      2.91 o
   1  13   1       77.09       75.78      2.12 o
   2  13   1        5.15        3.24      1.21 o
   3  13   1      105.02      107.41      5.44 o
   4  13   1        0.08        1.16      2.81 o
  -4  14   1       23.37       14.11      3.64 o
  -3  14   1       32.39       27.17      3.49 o
  -2  14   1        0.01        0.00      1.07 o
  -1  14   1        4.90        4.93      1.10 o
   0  14   1      439.26      467.63     10.63 o
   1  14   1      169.48      185.04      3.31 o
   2  14   1       35.75       36.69      2.28 o
   3  14   1      444.61      461.15     10.69 o
   4  14   1       16.01       14.54      3.57 o
  -4  15   1        0.64        0.00      2.85 o
  -3  15   1       21.89       16.17      3.06 o
  -2  15   1       49.22       43.94      3.45 o
  -1  15   1       41.20       45.48      2.68 o
   0  15   1      340.56      355.84      5.54 o
   1  15   1       26.55       30.61      1.86 o
   2  15   1       79.20       87.72      4.04 o
   3  15   1       16.06       13.54      2.98 o
   4  15   1        0.14        1.95      3.22 o
  -4  16   1        0.64        0.00      3.22 o
  -3  16   1        0.42        1.93      2.75 o
  -2  16   1       16.95       16.75      2.83 o
  -1  16   1        0.02        1.94      0.98 o
   0  16   1      151.54      154.09      3.52 o
   1  16   1      238.84      216.83      4.42 o
   2  16   1       20.50       30.73      2.51 o
   3  16   1      202.27      188.84      7.15 o
   4  16   1        4.11        0.00      3.50 o
  -4  17   1        0.95        1.60      3.57 o
  -3  17   1        2.98        4.60      2.88 o
  -2  17   1        2.00        1.82      1.95 o
  -1  17   1       94.90      104.36      3.81 o
   0  17   1       54.06       57.03      2.46 o
   1  17   1       83.63       76.33      3.38 o
   2  17   1      191.56      178.40      5.53 o
   3  17   1       15.17       10.01      3.11 o
   4  17   1        0.54        7.21      4.69 o
  -4  18   1        4.77       10.67      5.46 o
  -3  18   1        1.08        1.06      2.60 o
  -2  18   1       51.15       44.66      4.24 o
  -1  18   1      240.58      224.23      4.68 o
   0  18   1       78.80       84.30      3.01 o
   1  18   1       26.53       27.54      2.23 o
   2  18   1      260.81      228.47      6.80 o
   3  18   1        0.94        3.02      2.76 o
   4  18   1        0.28        0.00      4.53 o
  -4  19   1       19.85       18.78      6.29 o
  -3  19   1        0.04        0.00      2.50 o
  -2  19   1        1.90        0.11      1.80 o
  -1  19   1       52.72       57.64      2.69 o
   0  19   1        1.94        1.47      1.17 o
   1  19   1       28.04       27.13      2.42 o
   2  19   1       43.00       42.00      3.55 o
   3  19   1       18.71       17.66      3.84 o
   4  19   1        1.80        8.04      5.49 o
  -4  20   1        0.00        1.28      5.27 o
  -3  20   1        0.17        0.96      2.70 o
  -2  20   1        1.44        0.81      2.14 o
  -1  20   1      111.66      105.20      3.54 o
   0  20   1        0.49        1.65      1.23 o
   1  20   1      191.59      199.05      5.27 o
   2  20   1        4.67        2.34      2.04 o
   3  20   1        5.71        2.36      3.27 o
   4  20   1       16.68       14.57      6.48 o
  -4  21   1        0.49        0.00      5.38 o
  -3  21   1        1.01        1.07      4.34 o
  -2  21   1        0.69        1.53      2.29 o
  -1  21   1       84.76       87.03      3.85 o
   0  21   1        1.76        1.71      1.40 o
   1  21   1       14.06       12.57      2.25 o
   2  21   1       68.29       70.27      5.69 o
   3  21   1        8.24       14.00      3.59 o
   4  21   1        8.08        2.17      5.73 o
  -3  22   1        0.41        2.45      3.88 o
  -2  22   1       17.02       17.91      3.67 o
  -1  22   1        4.27        5.04      1.99 o
   0  22   1        0.36        1.91      1.70 o
   1  22   1        0.27        0.26      1.85 o
   2  22   1       17.58       19.05      3.77 o
   3  22   1        5.74        9.65      3.59 o
  -3  23   1        4.67        8.67      3.60 o
  -2  23   1        7.04        4.59      2.75 o
  -1  23   1        4.11        3.11      1.97 o
   0  23   1       28.30       31.18      3.15 o
   1  23   1       69.01       62.59      4.06 o
   2  23   1       10.37       12.54      3.34 o
   3  23   1        3.19        5.54      4.68 o
  -3  24   1        0.18        0.00      3.89 o
  -2  24   1        3.14        1.62      3.29 o
  -1  24   1       64.93       62.35      5.91 o
   0  24   1        0.38        2.38      2.24 o
   1  24   1        6.34        0.89      2.17 o
   2  24   1        7.58        8.01      3.06 o
   3  24   1        1.92        0.92      4.65 o
  -3  25   1        0.01        0.00      4.29 o
  -2  25   1       15.82       11.38      3.78 o
  -1  25   1        7.19        9.38      3.58 o
   0  25   1       22.78       19.64      3.48 o
   1  25   1        1.46        1.40      2.37 o
   2  25   1       12.33        2.40      3.50 o
   3  25   1        5.29        5.27      7.63 o
  -3  26   1        0.18        3.01      4.98 o
  -2  26   1       10.97        7.40      3.28 o
  -1  26   1        0.63        0.00      3.21 o
   0  26   1        4.36        8.32      3.26 o
   1  26   1        0.17        2.68      4.09 o
   2  26   1        1.34        0.00      3.45 o
   3  26   1       18.71       15.90      9.18 o
  -2  27   1        0.11        2.59      4.27 o
  -1  27   1        9.07       14.54      5.07 o
   0  27   1        8.15        6.91      3.50 o
   1  27   1        0.42        0.01      2.64 o
   2  27   1        0.74        1.12      3.92 o
  -2  28   1        0.93        0.00      4.99 o
  -1  28   1        5.47        0.00      4.62 o
   0  28   1       11.35       17.14      4.05 o
   1  28   1        0.17        0.00      2.77 o
   2  28   1        0.23        1.85      5.02 o
  -2  29   1        0.25        0.00      5.27 o
  -1  29   1        0.03        0.00      5.40 o
   0  29   1       32.54       32.60      5.19 o
   1  29   1        0.01        0.00      3.57 o
   2  29   1        0.04        0.00     10.78 o
  -1  30   1        0.47        0.00      5.63 o
   0  30   1        0.00        0.33      4.14 o
   1  30   1        0.01        0.00      6.81 o
  -1  31   1       11.61       13.57      8.41 o
   0  31   1        2.88        0.00      5.16 o
  -5   0   2        0.04        4.53      8.24 o
  -4   0   2       47.59       38.11      5.27 o
  -3   0   2       65.24       66.75      3.39 o
  -2   0   2        0.66        2.04      0.93 o
  -1   0   2    18708.20    16245.23    434.45 o
   0   0   2     4354.77     4006.74     60.41 o
   1   0   2     4733.57     4571.02     53.43 o
   2   0   2      297.89      301.17      7.62 o
   3   0   2       19.28       17.11      3.18 o
   4   0   2        0.94        1.56      3.02 o
   5   0   2        9.07        4.21     11.11 o
  -5   1   2        5.15        5.05      6.37 o
  -4   1   2        0.15        3.00      2.38 o
  -3   1   2       17.61       20.12      1.55 o
  -2   1   2      640.37      623.99      6.78 o
  -1   1   2     1812.06     1766.17     35.91 o
   0   1   2      245.69      209.44      3.72 o
   1   1   2        9.62       11.27      0.80 o
   2   1   2      144.48      138.42      3.77 o
   3   1   2       74.90       74.84      2.83 o
   4   1   2        0.00        0.00      2.01 o
   5   1   2        0.09        0.00      9.59 o
  -5   2   2        0.75        4.70      5.11 o
  -4   2   2       29.99       34.23      3.50 o
  -3   2   2        0.58        0.73      0.99 o
  -2   2   2       27.54       29.02      1.90 o
  -1   2   2     8957.02     8481.60     77.44 o
   0   2   2    10951.38    10041.63    105.76 o
   1   2   2      550.46      514.56      5.68 o
   2   2   2      929.20      989.79     10.08 o
   3   2   2      613.40      630.84      7.98 o
   4   2   2        2.95        2.55      1.93 o
   5   2   2        0.28        0.00      8.77 o
  -5   3   2        2.05        6.15      6.94 o
  -4   3   2        0.24        0.52      2.32 o
  -3   3   2       16.21       20.24      1.93 o
  -2   3   2        0.02        0.28      0.57 o
  -1   3   2    19534.08    18265.51    176.10 o
   0   3   2     2136.32     2065.52     20.83 o
   1   3   2      146.56      148.05      2.85 o
   2   3   2     1179.48     1183.19     13.03 o
   3   3   2       29.85       31.96      2.11 o
   4   3   2        4.68        1.74      2.24 o
   5   3   2        2.73        3.02      5.95 o
  -5   4   2       16.01       20.48      5.88 o
  -4   4   2        1.49        1.63      2.48 o
  -3   4   2        4.92        3.93      1.25 o
  -2   4   2      476.58      444.17      5.34 o
  -1   4   2      182.09      167.11      3.49 o
   0   4   2       63.91       57.54      1.47 o
   1   4   2     2274.64     2174.70     20.55 o
   2   4   2        6.78        6.53      1.67 o
   3   4   2      103.72      112.87      3.77 o
   4   4   2       38.93       38.77      3.39 o
   5   4   2        2.87        3.07      5.90 o
  -5   5   2       16.03       18.85      5.86 o
  -4   5   2       12.97        7.53      2.81 o
  -3   5   2        4.18        3.23      1.36 o
  -2   5   2     1620.75     1553.85     14.51 o
  -1   5   2     2419.39     2284.59     20.71 o
   0   5   2     3621.41     3315.88     30.86 o
   1   5   2      474.25      460.40      5.82 o
   2   5   2      471.19      459.94      5.70 o
   3   5   2       73.96       89.21      3.73 o
   4   5   2        9.51        6.87      2.50 o
   5   5   2        4.10        9.20      6.42 o
  -5   6   2       27.68       31.31     10.07 o
  -4   6   2        0.15        1.97      2.11 o
  -3   6   2       30.81       30.53      2.17 o
  -2   6   2     1882.25     1973.96     17.94 o
  -1   6   2      261.38      279.74      4.00 o
   0   6   2       29.98       33.57      1.05 o
   1   6   2      163.35      142.37      2.88 o
   2   6   2        5.83        7.47      1.03 o
   3   6   2        1.18        1.06      1.39 o
   4   6   2      135.68      146.37      6.94 o
   5   6   2        0.44        0.00      5.31 o
  -5   7   2        8.52       11.89      9.15 o
  -4   7   2        0.04        0.00      2.38 o
  -3   7   2        0.20        1.44      1.37 o
  -2   7   2      178.06      147.17      2.90 o
  -1   7   2       30.01       36.87      1.56 o
   0   7   2       42.95       38.65      1.19 o
   1   7   2       54.11       46.66      1.71 o
   2   7   2       28.97       31.61      1.52 o
   3   7   2        1.15        2.83      1.56 o
   4   7   2       85.10       84.93      4.51 o
   5   7   2        0.24       13.66      9.94 o
  -5   8   2        0.14        8.33      8.33 o
  -4   8   2        0.10        0.88      2.50 o
  -3   8   2       67.38       60.13      3.20 o
  -2   8   2      193.95      222.51      3.60 o
  -1   8   2        3.08        6.20      0.73 o
   0   8   2      132.02      129.83      2.41 o
   1   8   2      157.24      159.27      3.09 o
   2   8   2       41.77       39.30      2.65 o
   3   8   2       39.13       49.84      4.27 o
   4   8   2       51.71       49.40      4.44 o
   5   8   2        0.50       10.27      5.37 o
  -5   9   2        0.16        3.16      7.08 o
  -4   9   2        1.19        0.00      2.54 o
  -3   9   2      171.97      160.72      6.32 o
  -2   9   2      365.94      365.63      5.32 o
  -1   9   2      655.82      689.45      7.66 o
   0   9   2      356.20      373.18      4.57 o
   1   9   2       44.98       48.61      1.60 o
   2   9   2        5.11        5.34      1.14 o
   3   9   2       87.44       90.67      3.64 o
   4   9   2      109.63      111.50      6.04 o
   5   9   2        0.01        2.01      5.33 o
  -5  10   2        3.81       11.55      8.20 o
  -4  10   2        2.08        0.03      2.80 o
  -3  10   2      113.56      108.27      9.03 o
  -2  10   2     1369.42     1303.28     13.51 o
  -1  10   2     1249.86     1333.82     13.33 o
   0  10   2       31.70       38.43      1.76 o
   1  10   2       13.85       11.44      1.30 o
   2  10   2      131.77      136.08      3.49 o
   3  10   2       44.15       51.68      3.93 o
   4  10   2        8.41        8.17      2.83 o
   5  10   2        3.24        2.28      5.72 o
  -5  11   2        0.03        6.93      8.14 o
  -4  11   2       14.75        9.86      3.15 o
  -3  11   2       10.31        8.06      2.57 o
  -2  11   2        1.09        3.39      1.08 o
  -1  11   2     1593.96     1787.82     17.36 o
   0  11   2       40.73       52.55      1.60 o
   1  11   2        0.16        1.28      0.69 o
   2  11   2      241.70      234.53      4.72 o
   3  11   2      798.40      854.76     11.90 o
   4  11   2        7.90        5.98      3.07 o
   5  11   2        0.22        6.06      6.05 o
  -5  12   2        0.16        0.00      7.54 o
  -4  12   2        7.01        4.38      3.08 o
  -3  12   2        0.01        2.29      2.34 o
  -2  12   2        0.50        0.00      1.02 o
  -1  12   2      306.11      331.89      4.82 o
   0  12   2       18.99       26.40      1.37 o
   1  12   2      303.89      309.93      4.26 o
   2  12   2        0.26        0.55      1.05 o
   3  12   2      358.85      379.42      7.28 o
   4  12   2        3.39        0.00      2.87 o
  -4  13   2        4.07        3.01      3.63 o
  -3  13   2       89.02       71.77      4.55 o
  -2  13   2        4.07        3.41      1.37 o
  -1  13   2       18.97       26.98      1.55 o
   0  13   2       65.86       69.06      3.08 o
   1  13   2       51.18       50.00      1.95 o
   2  13   2      121.94      122.45      3.67 o
   3  13   2       30.29       29.79      2.77 o
   4  13   2        0.90        0.00      2.87 o
  -4  14   2       20.93        8.44      3.40 o
  -3  14   2      286.95      277.02      9.52 o
  -2  14   2       30.11       17.75      3.32 o
  -1  14   2      331.65      371.72      5.47 o
   0  14   2      156.96      157.58      2.98 o
   1  14   2      115.06      117.29      3.19 o
   2  14   2       53.07       54.46      2.95 o
   3  14   2       40.69       47.49      3.45 o
   4  14   2        1.21        0.34      3.09 o
  -4  15   2       28.13       20.74      5.19 o
  -3  15   2        0.09        3.22      2.65 o
  -2  15   2        2.74        4.37      1.70 o
  -1  15   2       69.62       84.00      2.66 o
   0  15   2      130.24      151.50      3.03 o
   1  15   2        0.00        1.97      1.02 o
   2  15   2        9.88        9.15      1.63 o
   3  15   2      178.99      214.65      6.08 o
   4  15   2        0.25        2.05      3.43 o
  -4  16   2       20.06       16.80      6.37 o
  -3  16   2        0.06        1.28      2.39 o
  -2  16   2       39.67       28.01      3.29 o
  -1  16   2      141.48      147.08      3.42 o
   0  16   2       49.87       55.11      2.20 o
   1  16   2      169.99      172.11      6.56 o
   2  16   2      142.89      151.49      4.35 o
   3  16   2        1.03        3.97      2.37 o
   4  16   2        6.74       13.52      4.04 o
  -4  17   2        8.70       10.13      3.97 o
  -3  17   2       25.69       19.33      3.34 o
  -2  17   2       32.49       33.24      3.18 o
  -1  17   2        3.38        3.72      1.15 o
   0  17   2      214.00      213.75      5.25 o
   1  17   2       20.97       18.66      1.77 o
   2  17   2       36.53       36.51      3.02 o
   3  17   2       11.86       11.13      3.05 o
   4  17   2        0.22        0.00      4.78 o
  -4  18   2        0.03        0.00      4.47 o
  -3  18   2        0.33        0.00      2.42 o
  -2  18   2       57.92       50.58      4.76 o
  -1  18   2       10.49       10.72      2.15 o
   0  18   2       54.12       60.74      2.58 o
   1  18   2       71.07       62.85      2.86 o
   2  18   2      102.34       97.89      4.91 o
   3  18   2       12.13        7.51      2.81 o
   4  18   2        0.00        1.24      5.61 o
  -4  19   2        5.09        7.46      5.49 o
  -3  19   2        1.79        0.00      2.77 o
  -2  19   2       73.30       52.58      4.54 o
  -1  19   2      182.47      196.97      5.16 o
   0  19   2       13.12       12.20      1.58 o
   1  19   2      111.15      109.05      3.86 o
   2  19   2        9.58        7.11      2.11 o
   3  19   2        0.01        0.00      2.81 o
   4  19   2        4.74        8.79      5.44 o
  -4  20   2        0.48        3.96      5.64 o
  -3  20   2        0.03        0.00      2.35 o
  -2  20   2       37.90       34.29      3.83 o
  -1  20   2        1.87        3.97      1.45 o
   0  20   2        1.98        5.07      1.64 o
   1  20   2      165.00      176.89      5.53 o
   2  20   2       16.07       16.77      2.58 o
   3  20   2        0.26        0.00      2.97 o
   4  20   2        1.44        0.59      5.25 o
  -4  21   2        3.00        0.00      7.99 o
  -3  21   2        3.26        1.13      2.58 o
  -2  21   2       13.06        7.65      2.69 o
  -1  21   2       11.76       11.20      1.95 o
   0  21   2       34.35       43.38      2.97 o
   1  21   2        9.34        6.52      2.16 o
   2  21   2       65.52       55.97      3.69 o
   3  21   2        0.03        0.00      2.98 o
  -3  22   2        2.74        2.66      2.97 o
  -2  22   2       14.25        8.56      2.82 o
  -1  22   2        1.48        1.28      2.07 o
   0  22   2        9.48       15.13      2.80 o
   1  22   2       14.18       14.86      3.46 o
   2  22   2        0.04        0.00      2.08 o
   3  22   2        0.59        0.00      3.47 o
  -3  23   2       15.75       16.21      3.73 o
  -2  23   2       19.49        9.29      4.80 o
  -1  23   2       18.64       15.56      3.18 o
   0  23   2       91.09       98.00      5.93 o
   1  23   2       33.25       37.90      4.38 o
   2  23   2       55.22       54.07      3.93 o
   3  23   2        1.25        1.18      4.75 o
  -3  24   2        0.43        1.19      4.47 o
  -2  24   2       10.36        6.47      3.14 o
  -1  24   2       33.10       23.86      3.42 o
   0  24   2       43.61       52.93      4.01 o
   1  24   2        3.63        1.35      2.39 o
   2  24   2       30.16       41.33      8.91 o
   3  24   2        0.45        0.00      4.49 o
  -3  25   2        0.24        0.00      4.52 o
  -2  25   2       11.85       11.64      3.54 o
  -1  25   2        4.45        4.43      3.98 o
   0  25   2       83.49       86.55      4.90 o
   1  25   2       13.51        6.82      2.75 o
   2  25   2        8.14       10.18      3.84 o
   3  25   2        8.84       14.94      6.25 o
  -3  26   2        0.10        4.57      5.21 o
  -2  26   2        2.62        2.36      3.16 o
  -1  26   2        8.24        6.23      4.63 o
   0  26   2        2.16        6.02      2.74 o
   1  26   2        5.35        3.38      2.69 o
   2  26   2        0.26        2.04      3.43 o
  -2  27   2        0.01        0.00      3.66 o
  -1  27   2        4.15        0.00      4.87 o
   0  27   2       12.02        8.63      3.18 o
   1  27   2        1.47        0.00      2.58 o
   2  27   2       36.64       43.14     11.60 o
  -2  28   2        3.71        4.52      4.52 o
  -1  28   2       15.10       10.32      5.65 o
   0  28   2        0.99        0.00      3.73 o
   1  28   2       13.48        7.56      3.37 o
   2  28   2        0.00        1.42      9.17 o
  -2  29   2        0.23        0.00      6.76 o
  -1  29   2        7.19       21.43      8.37 o
   0  29   2        2.91        4.41      4.26 o
   1  29   2        1.95        0.00      3.25 o
  -1  30   2        7.90        4.11      7.40 o
   0  30   2        2.17        1.48      6.70 o
   1  30   2        0.44        0.04      4.26 o
   0  31   2        5.12        2.09      7.31 o
  -5   1   3        0.37        3.63      4.73 o
  -4   1   3       15.91       12.38      2.85 o
  -3   1   3      207.98      213.73      6.73 o
  -2   1   3       24.63       19.89      1.17 o
  -1   1   3      284.03      258.04      3.48 o
   0   1   3      164.78      134.40      2.12 o
   1   1   3       21.16       23.95      1.10 o
   2   1   3       99.07      102.61      2.40 o
   3   1   3       27.73       27.47      2.17 o
   4   1   3        0.00        0.00      2.28 o
   5   1   3        0.12        5.71      7.97 o
  -5   2   3        1.10        2.72      4.28 o
  -4   2   3       18.15       15.76      3.75 o
  -3   2   3      440.83      440.40      7.21 o
  -2   2   3       12.83        8.06      1.00 o
  -1   2   3       61.17       68.29      2.15 o
   0   2   3     1132.12     1040.81     11.21 o
   1   2   3     1577.97     1523.29     15.34 o
   2   2   3      402.90      420.60      5.76 o
   3   2   3       66.87       65.00      3.28 o
   4   2   3       11.94        8.80      2.80 o
   5   2   3       12.52        9.75      6.47 o
  -5   3   3        0.89        2.61      5.01 o
  -4   3   3        0.63        2.51      2.67 o
  -3   3   3       60.39       62.37      2.99 o
  -2   3   3       95.96       92.31      2.09 o
  -1   3   3      634.99      640.28      7.21 o
   0   3   3        2.66        1.64      0.60 o
   1   3   3     1041.57     1039.97     10.40 o
   2   3   3      829.28      842.78      9.56 o
   3   3   3        3.39        2.87      1.49 o
   4   3   3        3.48        3.03      2.18 o
   5   3   3       21.74       27.68     11.12 o
  -5   4   3        1.12        0.00      6.12 o
  -4   4   3        6.86        6.29      3.24 o
  -3   4   3        4.05        5.26      1.52 o
  -2   4   3      105.55       91.13      4.32 o
  -1   4   3      125.54      119.32      2.29 o
   0   4   3      694.44      660.29      7.12 o
   1   4   3        0.31        3.52      1.48 o
   2   4   3       44.61       46.73      2.08 o
   3   4   3       87.52       87.82      3.45 o
   4   4   3        7.15        5.34      2.26 o
   5   4   3       13.42       21.33      9.78 o
  -5   5   3        0.01        0.00      4.68 o
  -4   5   3        1.97        2.39      2.75 o
  -3   5   3        0.21        0.00      1.11 o
  -2   5   3      112.70       82.92      2.41 o
  -1   5   3       84.00       90.05      2.29 o
   0   5   3     1569.80     1464.63     13.60 o
   1   5   3      413.49      413.13      5.55 o
   2   5   3        0.83        0.00      0.72 o
   3   5   3       25.55       21.96      2.19 o
   4   5   3       40.17       38.02      3.26 o
   5   5   3        2.57        7.92      8.37 o
  -5   6   3        1.79        4.82      5.18 o
  -4   6   3        0.00        0.00      2.70 o
  -3   6   3       66.11       72.88      3.36 o
  -2   6   3      139.16      173.00      3.53 o
  -1   6   3      650.39      586.09      6.96 o
   0   6   3      310.48      261.71      3.39 o
   1   6   3     2778.39     2745.99     26.75 o
   2   6   3       37.80       40.46      2.07 o
   3   6   3        1.29        0.00      1.51 o
   4   6   3        3.46        3.66      2.25 o
   5   6   3        2.59        5.71      7.71 o
  -5   7   3        0.08        1.94      6.87 o
  -4   7   3        0.00        0.00      2.78 o
  -3   7   3        0.07        0.94      1.43 o
  -2   7   3     4906.97     4913.88     49.87 o
  -1   7   3        1.57        0.92      0.54 o
   0   7   3      899.81      829.24      8.43 o
   1   7   3      634.65      669.67      8.16 o
   2   7   3       82.98       89.69      2.95 o
   3   7   3       66.09       62.29      3.39 o
   4   7   3       23.11       25.69      3.52 o
   5   7   3        4.59        3.27      8.11 o
  -5   8   3        9.52        9.97      8.05 o
  -4   8   3        8.78        6.72      3.17 o
  -3   8   3      111.56      111.69      5.23 o
  -2   8   3     1275.43     1296.50     14.45 o
  -1   8   3       42.84       51.08      1.75 o
   0   8   3      779.28      789.50      7.74 o
   1   8   3      603.76      617.83      7.76 o
   2   8   3       54.15       60.97      2.53 o
   3   8   3        5.05        2.23      1.95 o
   4   8   3        0.02        0.84      2.33 o
   5   8   3        0.02       10.39      9.76 o
  -5   9   3        8.23        0.00      7.95 o
  -4   9   3        0.08        2.01      3.84 o
  -3   9   3        4.82        2.25      1.70 o
  -2   9   3      144.26      170.31      6.89 o
  -1   9   3       11.95       11.03      0.93 o
   0   9   3      592.66      565.30      6.39 o
   1   9   3       17.80       14.55      1.22 o
   2   9   3       72.83       69.83      2.78 o
   3   9   3       64.80       67.33      3.37 o
   4   9   3       21.28       16.12      2.76 o
   5   9   3        2.62        3.04      5.48 o
  -5  10   3        0.22        2.99      7.86 o
  -4  10   3        4.26        1.31      2.58 o
  -3  10   3        3.45        1.53      1.72 o
  -2  10   3      525.38      517.07      8.90 o
  -1  10   3      150.43      160.84      2.95 o
   0  10   3        9.26        8.80      1.00 o
   1  10   3      146.25      137.17      3.12 o
   2  10   3       87.12      107.12      3.33 o
   3  10   3        0.36        1.18      1.72 o
   4  10   3        7.05        7.62      2.59 o
  -5  11   3        0.08        4.95      8.35 o
  -4  11   3       17.99       19.35      3.94 o
  -3  11   3      244.57      237.85      6.38 o
  -2  11   3      130.95      147.78      4.51 o
  -1  11   3        9.97       11.54      1.10 o
   0  11   3       62.82       62.62      2.11 o
   1  11   3        0.96        3.54      2.06 o
   2  11   3       47.45       50.62      2.53 o
   3  11   3      226.81      233.12      5.66 o
   4  11   3        0.37        1.72      2.53 o
  -5  12   3        0.01        8.52      8.24 o
  -4  12   3        9.26       11.48      3.57 o
  -3  12   3      177.47      172.86      9.04 o
  -2  12   3        1.28        1.04      1.30 o
  -1  12   3      122.49      116.32      2.67 o
   0  12   3      198.57      205.56      3.25 o
   1  12   3       41.72       43.96      2.12 o
   2  12   3        4.27        4.88      1.33 o
   3  12   3      143.56      165.95      5.09 o
   4  12   3        5.53        7.00      3.33 o
  -4  13   3        6.54        2.62      3.42 o
  -3  13   3       46.23       42.99      4.09 o
  -2  13   3       22.00       28.16      2.48 o
  -1  13   3       63.19       80.51      2.55 o
   0  13   3        0.21        0.00      0.63 o
   1  13   3        1.85        2.01      0.99 o
   2  13   3       79.75       86.55      3.78 o
   3  13   3       40.92       44.29      3.10 o
   4  13   3        0.33        0.00      3.20 o
  -4  14   3        0.81        0.75      2.97 o
  -3  14   3       65.77       75.15      4.77 o
  -2  14   3       37.06       45.86      2.83 o
  -1  14   3       34.07       35.15      1.81 o
   0  14   3      175.31      186.25      4.09 o
   1  14   3       46.06       39.01      2.14 o
   2  14   3       36.74       38.07      2.45 o
   3  14   3        3.11        0.00      1.82 o
   4  14   3        0.41        0.00      3.27 o
  -4  15   3        4.56        3.18      3.00 o
  -3  15   3      243.78      232.05      7.60 o
  -2  15   3        0.02        1.60      1.32 o
  -1  15   3      167.48      178.81      3.68 o
   0  15   3      190.63      190.57      4.18 o
   1  15   3        8.46       10.07      1.47 o
   2  15   3      450.03      434.18      7.44 o
   3  15   3        0.41        1.84      2.14 o
   4  15   3        0.98        1.33      3.40 o
  -4  16   3       11.61        8.88      4.15 o
  -3  16   3        5.70        5.19      2.94 o
  -2  16   3        4.33        1.66      1.64 o
  -1  16   3       16.33       17.82      1.53 o
   0  16   3      117.60      123.94      2.91 o
   1  16   3        3.46        3.01      1.24 o
   2  16   3     1441.86     1416.85     16.98 o
   3  16   3        3.19        6.11      2.32 o
   4  16   3        2.28        0.24      4.24 o
  -4  17   3        0.23        2.18      5.71 o
  -3  17   3        5.87        1.82      3.91 o
  -2  17   3        3.37        2.71      1.64 o
  -1  17   3        7.92       23.13      4.53 o
   0  17   3       21.60       27.06      2.01 o
   1  17   3        9.34        9.37      1.73 o
   2  17   3      406.03      427.91      7.62 o
   3  17   3       14.04       11.47      2.64 o
   4  17   3        2.73        0.00      4.37 o
  -4  18   3       16.00       23.11      7.44 o
  -3  18   3        0.07        0.95      2.78 o
  -2  18   3       43.79       46.25      3.21 o
  -1  18   3        1.53        2.94      1.52 o
   0  18   3        1.08        0.78      1.34 o
   1  18   3       85.14       84.23      3.27 o
   2  18   3        2.19        2.22      1.91 o
   3  18   3       27.84       29.01      3.37 o
   4  18   3        2.47        1.87      5.29 o
  -4  19   3       10.73       13.00      8.79 o
  -3  19   3       12.87       11.13      2.99 o
  -2  19   3       20.37       17.86      2.84 o
  -1  19   3        2.64        2.29      1.64 o
   0  19   3       20.01       23.72      2.28 o
   1  19   3       92.12       96.66      3.69 o
   2  19   3       40.21       41.38      3.26 o
   3  19   3        0.63        1.52      2.61 o
   4  19   3        0.00        0.34      6.95 o
  -4  20   3        2.52        2.71      4.61 o
  -3  20   3        6.44        3.03      2.81 o
  -2  20   3       30.01       25.16      3.32 o
  -1  20   3        6.66        9.06      2.20 o
   0  20   3      161.03      166.46     10.82 o
   1  20   3      854.42      848.83     12.51 o
   2  20   3        1.16        0.99      1.97 o
   3  20   3        2.33        2.58      2.93 o
  -4  21   3        4.12        7.45      5.49 o
  -3  21   3        0.84        0.00      2.55 o
  -2  21   3      109.67      101.92      7.25 o
  -1  21   3        0.17        1.85      1.70 o
   0  21   3       12.83       14.72      2.31 o
   1  21   3      445.23      452.05     10.31 o
   2  21   3        2.77        3.59      2.48 o
   3  21   3        4.27        9.09      3.55 o
  -3  22   3        1.42        2.34      3.21 o
  -2  22   3       37.66       25.08      3.56 o
  -1  22   3       91.39       90.44      4.30 o
   0  22   3        3.02        2.66      2.25 o
   1  22   3        4.18        4.35      2.25 o
   2  22   3       23.06       28.75      3.66 o
   3  22   3        1.07        0.00      3.77 o
  -3  23   3        2.95        0.70      3.17 o
  -2  23   3       20.90       21.99      3.61 o
  -1  23   3        6.01        6.75      2.83 o
   0  23   3        0.00        0.11      1.89 o
   1  23   3       14.34       19.55      2.99 o
   2  23   3       16.05       15.39      3.14 o
   3  23   3        0.18        0.00      4.17 o
  -3  24   3        0.00        4.77      4.48 o
  -2  24   3        0.13        0.00      2.98 o
  -1  24   3       14.78       14.40      3.88 o
   0  24   3        5.82        6.21      2.58 o
   1  24   3       11.75        9.59      3.06 o
   2  24   3       49.36       57.22      5.34 o
   3  24   3        3.60        8.61      6.03 o
  -3  25   3        8.21       11.39      5.37 o
  -2  25   3        1.73        3.43      3.04 o
  -1  25   3        9.62        7.27      3.82 o
   0  25   3        7.19        6.55      2.80 o
   1  25   3        7.79        6.84      2.73 o
   2  25   3        4.38        7.75      3.51 o
   3  25   3       24.95       22.31      8.65 o
  -3  26   3        0.74        0.00      4.94 o
  -2  26   3        0.05        0.00      3.20 o
  -1  26   3       86.23       78.89      7.00 o
   0  26   3        2.98        4.30      3.08 o
   1  26   3        0.39        0.00      2.47 o
   2  26   3       54.00       53.81      6.53 o
  -2  27   3        7.95       10.73      5.10 o
  -1  27   3        0.02        3.20      5.10 o
   0  27   3        1.08        0.00      3.30 o
   1  27   3        1.04        0.95      2.89 o
   2  27   3       17.84       11.48      5.68 o
  -2  28   3        0.00        0.00      4.42 o
  -1  28   3        3.11        0.00      5.73 o
   0  28   3       11.09       13.41      4.44 o
   1  28   3        5.62        9.87      3.46 o
   2  28   3        8.44        3.06      5.39 o
  -2  29   3        1.71        0.00      5.69 o
  -1  29   3       20.88       25.52      8.94 o
   0  29   3        0.38        3.14      6.81 o
   1  29   3        0.74        2.16      4.15 o
  -1  30   3        3.63       18.80      8.96 o
   0  30   3        0.07        0.00      5.82 o
   1  30   3        0.06        0.00      4.14 o
   0  31   3        3.41        4.99      8.32 o
  -5   0   4        0.93        5.69      6.22 o
  -4   0   4        0.01        2.70      3.57 o
  -3   0   4       51.43       36.73      6.25 o
  -2   0   4      160.92      146.55      4.26 o
  -1   0   4      668.17      682.95     12.65 o
   0   0   4     2667.24     2575.90     30.83 o
   1   0   4       30.54       31.48      2.16 o
   2   0   4     2093.79     2218.30     28.68 o
   3   0   4       68.74       71.69      4.49 o
   4   0   4       20.29       15.78      4.25 o
   5   0   4       27.77       34.80      9.97 o
  -5   1   4        0.92        1.77      3.95 o
  -4   1   4       11.24       12.96      2.90 o
  -3   1   4      128.37      130.11      5.05 o
  -2   1   4       22.66       26.52      2.45 o
  -1   1   4       71.51       66.34      2.00 o
   0   1   4     1412.37     1341.29     11.94 o
   1   1   4      117.39      117.74      2.14 o
   2   1   4      709.77      752.89      8.36 o
   3   1   4       12.00        8.32      1.72 o
   4   1   4        3.79        1.08      2.63 o
   5   1   4        1.49        4.69     17.73 o
  -5   2   4        0.33        1.91      4.21 o
  -4   2   4       18.32       15.29      3.31 o
  -3   2   4        1.63        4.44      1.63 o
  -2   2   4        2.89        2.30      0.89 o
  -1   2   4      175.19      177.60      3.17 o
   0   2   4        1.42        1.51      0.54 o
   1   2   4      222.29      246.92      3.61 o
   2   2   4      152.99      135.89      2.82 o
   3   2   4      217.84      223.47      5.11 o
   4   2   4        0.04        2.23      2.63 o
   5   2   4        1.38        4.53      5.79 o
  -5   3   4        1.43        0.00      4.12 o
  -4   3   4       27.95       30.07      4.73 o
  -3   3   4      110.86      101.79      3.72 o
  -2   3   4      174.44      169.31      3.47 o
  -1   3   4        8.61        7.42      0.78 o
   0   3   4       92.31       81.69      1.88 o
   1   3   4     1224.05     1233.35     12.27 o
   2   3   4      258.11      253.31      4.93 o
   3   3   4       32.22       29.57      2.43 o
   4   3   4        1.83        3.51      2.77 o
   5   3   4        2.75        0.96      8.05 o
  -5   4   4        2.02        5.83      4.49 o
  -4   4   4       47.41       58.67      4.85 o
  -3   4   4      115.11      119.42      3.62 o
  -2   4   4      435.86      435.95      6.22 o
  -1   4   4       25.85       27.78      1.23 o
   0   4   4      858.12      788.49      8.02 o
   1   4   4        5.80        6.04      0.78 o
   2   4   4      336.14      343.19      5.00 o
   3   4   4       26.66       26.79      2.74 o
   4   4   4        0.24        1.78      2.70 o
   5   4   4        0.45        0.00      7.95 o
  -5   5   4        2.45        3.40      5.18 o
  -4   5   4        0.12        0.00      2.48 o
  -3   5   4        1.23        3.48      1.47 o
  -2   5   4     1367.23     1271.12     14.10 o
  -1   5   4      193.18      195.45      3.21 o
   0   5   4       12.25       15.18      0.88 o
   1   5   4     1335.47     1343.14     14.31 o
   2   5   4       58.15       67.43      2.29 o
   3   5   4       36.06       44.32      3.12 o
   4   5   4        3.02        4.00      2.58 o
   5   5   4        0.70        2.82      8.62 o
  -5   6   4        0.01        4.61      6.02 o
  -4   6   4        2.33        2.14      2.83 o
  -3   6   4       68.82       74.88      3.83 o
  -2   6   4      555.75      535.83      7.95 o
  -1   6   4       99.27      100.36      3.20 o
   0   6   4      262.51      275.12      4.70 o
   1   6   4      237.53      245.15      4.16 o
   2   6   4      243.34      254.85      4.89 o
   3   6   4       68.95       70.95      3.64 o
   4   6   4       63.95       63.68      4.22 o
   5   6   4        0.38       14.33      9.53 o
  -5   7   4        7.94       11.44      8.26 o
  -4   7   4        2.96        1.92      2.69 o
  -3   7   4        3.52        5.39      1.90 o
  -2   7   4      313.34      324.89      5.75 o
  -1   7   4       46.29       39.31      1.48 o
   0   7   4      116.97      128.27      2.19 o
   1   7   4       26.27       28.86      1.63 o
   2   7   4       15.55       15.43      1.56 o
   3   7   4        4.62        4.93      1.68 o
   4   7   4       24.77       21.64      2.94 o
   5   7   4        0.01        5.86      8.03 o
  -5   8   4        0.49        0.00      7.38 o
  -4   8   4        0.83        2.38      2.75 o
  -3   8   4       36.68       38.02      3.16 o
  -2   8   4       42.69       57.03      2.68 o
  -1   8   4        1.17        2.25      0.64 o
   0   8   4      724.15      723.38      7.34 o
   1   8   4     2179.25     2289.04     23.16 o
   2   8   4        0.06        2.34      1.30 o
   3   8   4        1.21        2.04      1.66 o
   4   8   4       11.95       15.04      2.78 o
  -5   9   4        3.54        6.15      7.36 o
  -4   9   4        0.74        0.00      3.04 o
  -3   9   4      296.82      305.14      6.59 o
  -2   9   4      311.83      331.00      6.16 o
  -1   9   4       31.19       48.81      8.04 o
   0   9   4       25.10       32.53      1.27 o
   1   9   4      668.96      717.37      8.97 o
   2   9   4       11.56       12.58      1.60 o
   3   9   4       18.38       16.28      2.31 o
   4   9   4       23.89       26.24      3.21 o
  -5  10   4        2.09        0.00      7.21 o
  -4  10   4        8.71       10.19      3.79 o
  -3  10   4      141.08      130.04      5.33 o
  -2  10   4       56.46       75.44      4.54 o
  -1  10   4        6.02        4.18      0.75 o
   0  10   4       55.69       64.42      1.75 o
   1  10   4      114.53      143.63      3.33 o
   2  10   4       98.87       91.64      4.21 o
   3  10   4      119.05      129.10      4.53 o
   4  10   4        0.13        1.50      2.35 o
  -5  11   4        0.06        8.70      8.47 o
  -4  11   4        4.22        0.00      3.15 o
  -3  11   4       33.95       37.80      4.60 o
  -2  11   4       47.96       58.04      2.92 o
  -1  11   4      208.08      219.83      4.14 o
   0  11   4      186.70      188.71      3.06 o
   1  11   4        7.59        7.06      1.34 o
   2  11   4      116.18      111.76      3.67 o
   3  11   4       36.53       34.66      2.88 o
   4  11   4        0.41        2.51      2.47 o
  -5  12   4        0.78        3.41      8.11 o
  -4  12   4       49.52       46.29      7.06 o
  -3  12   4      282.22      286.12      8.08 o
  -2  12   4       97.46      103.90      3.80 o
  -1  12   4       38.49       35.81      1.97 o
   0  12   4      194.14      195.44      3.22 o
   1  12   4        4.10        2.46      0.96 o
   2  12   4      667.56      693.10      9.87 o
   3  12   4      123.48      145.93      5.09 o
   4  12   4        0.06        2.10      2.62 o
  -4  13   4        0.29        0.11      2.86 o
  -3  13   4      108.76      100.50      4.90 o
  -2  13   4       32.69       31.37      2.42 o
  -1  13   4      519.56      529.54      7.30 o
   0  13   4      106.21      101.09      2.84 o
   1  13   4        6.87        9.53      1.38 o
   2  13   4      462.22      493.84      7.98 o
   3  13   4       65.02       60.62      3.60 o
   4  13   4        2.97        4.47      3.35 o
  -4  14   4        4.88        7.17      3.31 o
  -3  14   4       15.81       12.44      2.30 o
  -2  14   4       19.89       20.60      2.29 o
  -1  14   4       21.27       20.08      1.64 o
   0  14   4       70.97       68.52      2.56 o
   1  14   4       47.56       46.64      2.32 o
   2  14   4      298.57      289.25      5.91 o
   3  14   4        0.47        1.06      1.92 o
   4  14   4        1.46        0.08      3.44 o
  -4  15   4        4.15        4.05      3.67 o
  -3  15   4       20.07       15.46      2.85 o
  -2  15   4        4.76        5.97      1.74 o
  -1  15   4        0.36        0.90      1.19 o
   0  15   4       12.25       10.45      1.36 o
   1  15   4       55.39       54.86      3.58 o
   2  15   4        0.09        0.00      1.51 o
   3  15   4        0.11        0.00      1.93 o
   4  15   4        0.04        0.00      4.18 o
  -4  16   4       34.58       21.53      4.76 o
  -3  16   4       45.52       41.80      3.87 o
  -2  16   4        2.85        3.50      1.55 o
  -1  16   4       95.23      104.86      3.79 o
   0  16   4       11.88       14.49      1.93 o
   1  16   4      217.77      217.51      4.73 o
   2  16   4        9.47        8.82      1.96 o
   3  16   4        0.22        0.39      2.17 o
   4  16   4        1.87        1.76      4.89 o
  -4  17   4       40.58       42.48      5.67 o
  -3  17   4       79.82       71.29      4.96 o
  -2  17   4        0.91        1.07      1.70 o
  -1  17   4        0.03        0.79      1.36 o
   0  17   4      136.65      134.12      5.35 o
   1  17   4       76.35       68.30      3.21 o
   2  17   4        0.45        0.00      1.54 o
   3  17   4        1.24        0.14      2.24 o
   4  17   4        5.50        6.96      5.96 o
  -4  18   4        0.19        0.05      7.48 o
  -3  18   4        0.49        0.00      2.35 o
  -2  18   4        4.10        1.19      1.63 o
  -1  18   4       42.60       41.88      2.92 o
   0  18   4        1.90        0.00      1.33 o
   1  18   4       33.07       38.65      2.54 o
   2  18   4       12.76       10.74      2.01 o
   3  18   4       13.57       12.17      2.88 o
   4  18   4        1.52       10.03      5.73 o
  -4  19   4       13.64        3.93      4.61 o
  -3  19   4        1.61        2.47      2.45 o
  -2  19   4        2.29        3.13      1.95 o
  -1  19   4        4.78        3.73      1.64 o
   0  19   4        5.80        7.71      1.73 o
   1  19   4        1.08        2.83      1.85 o
   2  19   4        1.97        1.43      1.91 o
   3  19   4        6.69        3.65      2.53 o
   4  19   4        0.01        0.00      4.95 o
  -4  20   4       10.02        0.85      4.40 o
  -3  20   4        0.34        3.21      2.68 o
  -2  20   4       27.24       22.26      3.21 o
  -1  20   4        0.77        1.99      1.78 o
   0  20   4       16.85       18.20      2.31 o
   1  20   4      306.76      309.36      6.86 o
   2  20   4        9.88        7.12      2.22 o
   3  20   4        3.91        1.73      2.75 o
  -4  21   4        0.02        0.00      4.38 o
  -3  21   4        0.00        0.27      2.57 o
  -2  21   4       11.59        9.72      2.99 o
  -1  21   4        1.31        0.00      2.22 o
   0  21   4      100.45      117.82      4.71 o
   1  21   4       16.86       14.73      2.67 o
   2  21   4        4.04        2.18      2.41 o
   3  21   4        0.06        1.01      2.89 o
  -3  22   4        2.15        4.36      3.18 o
  -2  22   4       48.37       42.14      4.31 o
  -1  22   4        3.26        2.52      2.31 o
   0  22   4       80.33       95.47      4.29 o
   1  22   4      195.66      213.92      8.21 o
   2  22   4        4.72        5.44      2.74 o
   3  22   4        1.58        7.80      4.32 o
  -3  23   4        0.52        0.47      3.71 o
  -2  23   4        0.45        2.08      2.55 o
  -1  23   4        0.23        1.97      2.46 o
   0  23   4       14.36       20.45      2.94 o
   1  23   4        5.76        7.69      3.53 o
   2  23   4        1.81        4.58      2.88 o
   3  23   4        1.09        2.42      6.04 o
  -3  24   4        0.06        2.86      4.35 o
  -2  24   4        3.21        5.60      2.88 o
  -1  24   4        0.03        3.95      2.89 o
   0  24   4       21.33       26.22      3.88 o
   1  24   4      101.39      108.30      5.41 o
   2  24   4        0.14        1.15      2.84 o
   3  24   4        1.72        2.46      5.18 o
  -3  25   4        6.41        3.17      4.90 o
  -2  25   4        0.57        0.16      3.14 o
  -1  25   4        1.02        0.00      2.68 o
   0  25   4      179.22      167.89     15.03 o
   1  25   4       21.09       24.28      3.50 o
   2  25   4       13.80       13.32      3.81 o
  -2  26   4        0.03        0.27      3.74 o
  -1  26   4       33.36       38.66      5.14 o
   0  26   4       16.07       20.96      4.47 o
   1  26   4        0.86        0.38      2.88 o
   2  26   4       26.63       21.99      5.96 o
  -2  27   4        2.24        2.97      4.91 o
  -1  27   4        3.72        4.53      4.07 o
   0  27   4        0.02        4.08      3.82 o
   1  27   4        1.86        0.00      2.78 o
   2  27   4        1.19        0.00      6.29 o
  -2  28   4        1.71        4.28      6.05 o
  -1  28   4        2.76        0.70      6.17 o
   0  28   4       19.75       17.77      5.05 o
   1  28   4        1.17        2.78      3.78 o
   2  28   4       28.54       26.35      5.70 o
  -1  29   4        2.83        0.00      6.72 o
   0  29   4        0.73        1.33      5.74 o
   1  29   4        4.48        2.63      4.24 o
  -1  30   4        7.17        6.58      7.48 o
   0  30   4        1.97        2.61      5.91 o
  -5   1   5        0.06        0.00      4.06 o
  -4   1   5       53.49       52.82      4.76 o
  -3   1   5        2.32        1.35      1.59 o
  -2   1   5       16.31       15.18      1.02 o
  -1   1   5     2649.56     2633.14     23.96 o
   0   1   5     1494.46     1496.12     13.49 o
   1   1   5       25.73       26.62      1.30 o
   2   1   5      199.54      211.00      3.71 o
   3   1   5        4.66        4.99      2.22 o
   4   1   5        1.21        3.01      2.86 o
   5   1   5        3.49        2.36      5.81 o
  -5   2   5        1.01        2.14      4.35 o
  -4   2   5       28.35       29.38      6.08 o
  -3   2   5        2.86        4.82      1.86 o
  -2   2   5      110.52      112.97      3.25 o
  -1   2   5      391.69      373.27      4.62 o
   0   2   5     1882.15     1864.39     17.13 o
   1   2   5      982.56      988.34      9.77 o
   2   2   5       70.48       77.19      2.39 o
   3   2   5        6.70        9.49      1.89 o
   4   2   5        1.13        3.06      2.88 o
   5   2   5       26.10       30.36      9.00 o
  -5   3   5        0.11        5.10      5.12 o
  -4   3   5        0.39        0.00      2.72 o
  -3   3   5       69.71       84.26      4.01 o
  -2   3   5        2.88        3.82      0.92 o
  -1   3   5        0.00        1.07      0.56 o
   0   3   5     3812.24     3895.48     34.55 o
   1   3   5       16.14       23.41      1.30 o
   2   3   5       56.82       61.18      2.33 o
   3   3   5       60.10       58.53      3.39 o
   4   3   5        1.37        4.46      2.89 o
   5   3   5        0.00        0.00      7.23 o
  -5   4   5        0.05        3.91      5.06 o
  -4   4   5        9.94        5.14      2.93 o
  -3   4   5       63.15       62.33      3.54 o
  -2   4   5        1.56        2.59      0.84 o
  -1   4   5      318.58      331.08      4.71 o
   0   4   5      420.14      454.56      5.12 o
   1   4   5      294.42      319.60      5.01 o
   2   4   5       20.01       17.37      1.98 o
   3   4   5        0.14        0.00      1.70 o
   4   4   5        0.10        1.03      3.07 o
  -5   5   5        8.54       20.79      5.78 o
  -4   5   5        5.43        7.77      3.07 o
  -3   5   5        9.73        7.65      1.90 o
  -2   5   5        3.87        1.26      0.92 o
  -1   5   5      298.45      266.73      4.10 o
   0   5   5      575.82      613.87      6.45 o
   1   5   5     3519.81     3730.66     36.01 o
   2   5   5       47.23       45.01      2.40 o
   3   5   5        7.22        7.04      1.95 o
   4   5   5       28.80       29.21      4.86 o
  -5   6   5        0.44        4.67      5.17 o
  -4   6   5        7.80        5.63      2.98 o
  -3   6   5       36.05       36.07      3.03 o
  -2   6   5       57.56       48.22      2.40 o
  -1   6   5        2.01        3.40      0.80 o
   0   6   5       30.44       28.83      1.20 o
   1   6   5      447.78      543.01      7.32 o
   2   6   5        0.26        1.50      1.09 o
   3   6   5        2.58        2.15      1.68 o
   4   6   5       13.28       15.61      3.33 o
  -5   7   5        3.79       18.08      9.38 o
  -4   7   5        0.04        0.97      2.75 o
  -3   7   5       39.36       38.15      3.64 o
  -2   7   5       19.84       19.22      1.77 o
  -1   7   5      675.97      613.00      7.60 o
   0   7   5      817.85      772.36      7.87 o
   1   7   5      124.59      121.56      3.00 o
   2   7   5      142.46      145.94      3.92 o
   3   7   5       10.67       13.19      1.99 o
   4   7   5       66.08       63.95      4.39 o
  -5   8   5        0.17        0.00      7.97 o
  -4   8   5        0.59        0.00      2.80 o
  -3   8   5       15.43       16.92      2.43 o
  -2   8   5       57.88       58.76      2.77 o
  -1   8   5      465.64      427.08      5.91 o
   0   8   5       18.44       16.88      1.14 o
   1   8   5     1228.42     1278.48     14.30 o
   2   8   5       23.44       20.68      1.83 o
   3   8   5        5.40        5.48      1.90 o
   4   8   5       88.99      102.33      4.82 o
  -5   9   5        7.75        0.00      7.76 o
  -4   9   5        5.11        2.15      3.05 o
  -3   9   5      124.90      130.83      5.54 o
  -2   9   5        2.51        3.22      1.26 o
  -1   9   5      160.37      146.16      3.06 o
   0   9   5     1091.48     1141.33     11.04 o
   1   9   5       41.82       36.55      1.95 o
   2   9   5        4.07        5.43      1.85 o
   3   9   5        0.25        0.90      1.74 o
   4   9   5        9.15       11.06      2.77 o
  -5  10   5        0.02        0.51      8.05 o
  -4  10   5        1.84        4.33      3.18 o
  -3  10   5      295.56      281.56      6.51 o
  -2  10   5        0.04        0.13      1.09 o
  -1  10   5      133.36      118.63      3.03 o
   0  10   5     1751.22     1776.54     16.26 o
   1  10   5      101.64      110.35      3.42 o
   2  10   5       99.07      103.40      3.64 o
   3  10   5        1.20        3.00      1.78 o
   4  10   5       13.27       14.16      3.07 o
  -5  11   5        0.06        4.02      8.64 o
  -4  11   5        3.70        1.44      3.52 o
  -3  11   5       11.52       11.10      2.38 o
  -2  11   5        6.82        8.28      1.65 o
  -1  11   5       16.24       11.77      1.42 o
   0  11   5      386.15      401.39      5.40 o
   1  11   5       51.22       54.48      2.41 o
   2  11   5       21.65       26.73      2.28 o
   3  11   5        1.73        0.00      1.89 o
   4  11   5       36.71       46.07      3.89 o
  -4  12   5       15.48       15.17      4.30 o
  -3  12   5       13.70       10.91      2.13 o
  -2  12   5        0.27        0.00      1.20 o
  -1  12   5      236.06      228.61      5.54 o
   0  12   5      206.27      187.52      3.41 o
   1  12   5        5.29        4.71      1.18 o
   2  12   5       24.65       29.66      2.37 o
   3  12   5        6.13        6.57      2.19 o
   4  12   5        0.44        2.11      2.68 o
  -4  13   5        3.04        3.26      2.89 o
  -3  13   5       42.91       37.36      3.14 o
  -2  13   5        7.10        6.60      1.55 o
  -1  13   5      529.69      544.89      8.53 o
   0  13   5      102.80      104.27      2.88 o
   1  13   5       65.22       64.65      4.69 o
   2  13   5       23.93       23.29      2.22 o
   3  13   5       19.68       19.22      2.53 o
   4  13   5        1.64        5.57      2.94 o
  -4  14   5       63.72       60.25      5.04 o
  -3  14   5        0.29        0.91      1.82 o
  -2  14   5       31.09       30.10      2.56 o
  -1  14   5       95.85       86.90      6.04 o
   0  14   5        1.79        1.22      1.17 o
   1  14   5        9.83        7.23      1.36 o
   2  14   5       58.90       56.81      3.13 o
   3  14   5       17.41       18.95      2.65 o
   4  14   5        0.38        5.05      3.66 o
  -4  15   5       33.88       33.85      5.01 o
  -3  15   5        0.74        0.00      1.96 o
  -2  15   5       54.02       55.19      3.28 o
  -1  15   5       40.08       38.97      3.54 o
   0  15   5        6.25        7.68      2.39 o
   1  15   5       55.10       58.40      2.77 o
   2  15   5      179.52      189.51      5.01 o
   3  15   5       16.78       16.15      2.58 o
   4  15   5        2.09        3.92      4.13 o
  -4  16   5        3.85        5.15      3.17 o
  -3  16   5        3.78        3.50      2.11 o
  -2  16   5       22.38       21.00      2.36 o
  -1  16   5       11.23       12.74      2.11 o
   0  16   5      306.78      278.07      6.27 o
   1  16   5       96.23       91.92      3.40 o
   2  16   5        1.66        3.04      1.64 o
   3  16   5        1.03        0.65      2.05 o
   4  16   5        2.25        0.00      5.37 o
  -4  17   5       52.83       35.04      6.34 o
  -3  17   5       40.11       28.70      3.34 o
  -2  17   5       16.49       17.97      2.52 o
  -1  17   5        1.96        1.05      1.30 o
   0  17   5      648.27      666.43     11.03 o
   1  17   5        0.92        0.17      1.53 o
   2  17   5        0.02        0.00      1.66 o
   3  17   5        4.41        6.86      2.55 o
   4  17   5        0.07        9.04      5.77 o
  -4  18   5        6.58       12.31      4.35 o
  -3  18   5        2.50        4.19      2.40 o
  -2  18   5        3.64        3.17      2.02 o
  -1  18   5       11.34        5.17      2.36 o
   0  18   5        0.20        0.00      1.45 o
   1  18   5      242.46      238.87      6.30 o
   2  18   5       12.55       10.99      2.26 o
   3  18   5        3.04        1.42      2.38 o
  -4  19   5        1.93        0.00      4.87 o
  -3  19   5        0.63        2.43      2.92 o
  -2  19   5        2.73        3.45      2.04 o
  -1  19   5        6.71        3.33      2.04 o
   0  19   5      122.82      112.40      4.21 o
   1  19   5      847.45      875.03     13.03 o
   2  19   5        6.08        6.73      2.13 o
   3  19   5        5.72        5.76      2.80 o
  -4  20   5        1.99       14.18      6.14 o
  -3  20   5        9.55       11.14      3.32 o
  -2  20   5       14.16       11.54      2.60 o
  -1  20   5        0.53        0.16      2.05 o
   0  20   5      165.37      160.23      5.52 o
   1  20   5       11.52       10.12      3.17 o
   2  20   5        0.11        0.00      2.08 o
   3  20   5        0.01        5.14      2.97 o
  -3  21   5       13.78        7.87      3.22 o
  -2  21   5        4.10        0.00      2.01 o
  -1  21   5       18.43       16.66      3.09 o
   0  21   5       24.37       33.44      3.63 o
   1  21   5      172.97      175.49      5.71 o
   2  21   5       10.27       11.40      3.16 o
   3  21   5        0.60        4.82      3.40 o
  -3  22   5        0.50        0.00      3.12 o
  -2  22   5        1.26        0.00      2.32 o
  -1  22   5       12.00       13.99      3.09 o
   0  22   5        3.82        3.17      2.56 o
   1  22   5        0.51        4.90      2.20 o
   2  22   5        9.43        9.52      2.97 o
   3  22   5        0.90        0.00      3.24 o
  -3  23   5        0.44        0.00      3.48 o
  -2  23   5        0.18        0.00      2.48 o
  -1  23   5        3.18        2.52      2.62 o
   0  23   5      228.41      271.00      9.88 o
   1  23   5       75.66       71.83      6.58 o
   2  23   5        6.28        4.56      3.06 o
   3  23   5        2.40        0.00      3.58 o
  -3  24   5        1.14        0.00      5.49 o
  -2  24   5        1.08        2.68      3.35 o
  -1  24   5       11.31       13.85      4.75 o
   0  24   5       37.85       53.21      4.77 o
   1  24   5      156.29      164.76      8.18 o
   2  24   5       32.82       29.44      4.53 o
  -3  25   5        5.38        8.37      5.58 o
  -2  25   5        0.19        0.00      3.84 o
  -1  25   5       14.41       16.91      3.89 o
   0  25   5       57.18       65.01      5.54 o
   1  25   5        0.02        1.12      2.53 o
   2  25   5        0.35        0.06      3.44 o
  -2  26   5        0.07        0.00      4.14 o
  -1  26   5        9.31        9.42      3.69 o
   0  26   5       71.02       84.01      6.91 o
   1  26   5       17.19       11.29      3.48 o
   2  26   5        0.45        4.04      4.32 o
  -2  27   5        1.57        6.30      5.97 o
  -1  27   5        1.21        2.99      4.27 o
   0  27   5        0.00        0.00      3.59 o
   1  27   5        2.85        3.02      4.72 o
   2  27   5        5.74        5.41      5.67 o
  -2  28   5        4.03        0.00      5.35 o
  -1  28   5        0.43        0.00      4.98 o
   0  28   5        0.38        4.45      4.87 o
   1  28   5        1.22        1.62      4.93 o
  -1  29   5        0.40        0.69      6.32 o
   0  29   5        0.00        0.00      5.54 o
   1  29   5        3.17        1.47      5.61 o
   0  30   5        0.10        1.58      5.66 o
  -5   0   6        2.20        7.46      8.60 o
  -4   0   6       26.50       18.95      5.94 o
  -3   0   6        1.04        0.00      2.32 o
  -2   0   6      479.40      455.22     10.38 o
  -1   0   6       77.91       79.24      3.01 o
   0   0   6        0.00        0.00      0.76 o
   1   0   6      764.33      738.08     11.30 o
   2   0   6      456.16      445.03      9.33 o
   3   0   6        0.20        4.00      3.06 o
   4   0   6        2.67        0.00      3.76 o
  -5   1   6        0.54        2.53      5.69 o
  -4   1   6       80.82       80.56      6.35 o
  -3   1   6        3.37        3.63      1.90 o
  -2   1   6       43.43       41.04      1.80 o
  -1   1   6      475.99      490.86      5.53 o
   0   1   6      331.65      318.77      4.17 o
   1   1   6      292.97      301.58      4.23 o
   2   1   6       97.04       92.09      2.75 o
   3   1   6        5.06        7.53      2.27 o
   4   1   6        0.45        0.00      2.71 o
  -5   2   6        0.13        3.55      6.12 o
  -4   2   6        1.34        0.00      2.90 o
  -3   2   6       24.38       28.84      3.29 o
  -2   2   6       16.27       18.56      1.35 o
  -1   2   6      536.48      537.20      6.34 o
   0   2   6       13.40       10.39      0.94 o
   1   2   6       44.91       42.08      1.63 o
   2   2   6       68.90       82.57      3.04 o
   3   2   6        4.72        6.32      2.68 o
   4   2   6       10.62       11.67      3.75 o
  -5   3   6        0.91       10.91      5.61 o
  -4   3   6        1.97        3.14      2.81 o
  -3   3   6       22.82       19.61      2.91 o
  -2   3   6      320.69      327.66      5.92 o
  -1   3   6      302.43      300.18      4.97 o
   0   3   6      166.14      169.83      5.71 o
   1   3   6       15.72       19.25      1.31 o
   2   3   6       47.75       47.59      2.51 o
   3   3   6      183.29      186.26      6.78 o
   4   3   6       31.57       36.67      4.36 o
  -5   4   6        0.01        2.76      5.12 o
  -4   4   6        0.47        0.00      2.76 o
  -3   4   6       35.97       31.73      3.62 o
  -2   4   6       46.07       55.33      2.22 o
  -1   4   6       38.38       37.29      1.41 o
   0   4   6      250.82      264.73      3.72 o
   1   4   6      133.84      121.01      2.50 o
   2   4   6       17.09       13.68      1.68 o
   3   4   6       97.35      100.83      3.99 o
   4   4   6        6.33        8.33      3.02 o
  -5   5   6        1.73        6.15      5.51 o
  -4   5   6        0.58        0.00      2.71 o
  -3   5   6       76.61       71.36      4.50 o
  -2   5   6      416.29      416.95      6.93 o
  -1   5   6       75.80       79.12      2.39 o
   0   5   6      116.64      147.27      2.65 o
   1   5   6       17.80       22.17      1.69 o
   2   5   6       74.41       86.52      3.87 o
   3   5   6       21.75       16.29      2.29 o
   4   5   6       15.22       13.45      3.47 o
  -5   6   6        6.78        2.26      4.96 o
  -4   6   6        3.66        3.11      3.03 o
  -3   6   6      192.20      187.16      6.58 o
  -2   6   6       35.22       39.01      2.31 o
  -1   6   6        2.18        3.32      0.69 o
   0   6   6     1794.54     1846.02     16.75 o
   1   6   6      202.73      215.36      4.28 o
   2   6   6        6.45        5.36      1.40 o
   3   6   6       80.43       68.98      3.59 o
   4   6   6        4.92        8.59      3.20 o
  -5   7   6       16.58       14.76      7.06 o
  -4   7   6        1.42        0.00      2.89 o
  -3   7   6       13.88       10.18      2.26 o
  -2   7   6       14.51       11.80      1.49 o
  -1   7   6        3.56        4.87      0.79 o
   0   7   6       68.82       74.74      1.98 o
   1   7   6      455.98      494.75      7.13 o
   2   7   6        0.04        0.77      1.10 o
   3   7   6        2.69        4.12      1.88 o
   4   7   6        2.82        3.23      3.14 o
  -5   8   6        5.69        6.28      6.78 o
  -4   8   6        0.75        0.00      2.95 o
  -3   8   6      110.03      134.23      4.78 o
  -2   8   6       13.19       12.12      1.64 o
  -1   8   6        1.40        1.97      0.85 o
   0   8   6      351.07      379.93      4.85 o
   1   8   6       20.26       20.59      2.24 o
   2   8   6        0.13        2.09      1.35 o
   3   8   6        0.07        0.20      1.76 o
   4   8   6        3.90        3.16      3.32 o
  -5   9   6        0.93        0.00      7.46 o
  -4   9   6        2.91        0.00      3.58 o
  -3   9   6       26.55       24.64      3.16 o
  -2   9   6      114.43      126.68      5.14 o
  -1   9   6      161.52      161.81      3.92 o
   0   9   6      322.81      331.15      5.36 o
   1   9   6      378.89      379.12      6.14 o
   2   9   6        3.77        2.77      1.33 o
   3   9   6       25.99       23.68      2.59 o
   4   9   6        4.01        5.56      3.04 o
  -5  10   6        0.89        2.61      8.51 o
  -4  10   6        3.69        1.08      3.11 o
  -3  10   6        1.49        0.00      1.55 o
  -2  10   6       65.31       73.15      3.28 o
  -1  10   6      312.07      283.93      5.46 o
   0  10   6      364.13      385.19      5.37 o
   1  10   6      143.43      168.66      3.95 o
   2  10   6       13.15       15.78      2.16 o
   3  10   6       42.42       33.50      2.96 o
   4  10   6      107.30      111.80      5.66 o
  -4  11   6        0.10        0.36      3.11 o
  -3  11   6        0.56        2.18      1.83 o
  -2  11   6       21.82       18.85      2.08 o
  -1  11   6      128.27      130.71      3.75 o
   0  11   6      198.93      196.46      3.61 o
   1  11   6       52.52       59.24      2.63 o
   2  11   6       19.43       15.37      2.02 o
   3  11   6        9.45        2.35      2.03 o
   4  11   6       16.71       15.70      4.35 o
  -4  12   6       46.86       43.29      4.79 o
  -3  12   6        4.83        5.01      1.93 o
  -2  12   6        1.18        1.89      1.42 o
  -1  12   6      118.18      115.10      3.93 o
   0  12   6      129.44      113.04      2.77 o
   1  12   6        1.38        0.28      1.05 o
   2  12   6        5.12        8.09      2.24 o
   3  12   6        0.52        3.82      2.02 o
   4  12   6        5.99        7.23      3.39 o
  -4  13   6        4.54        5.57      4.06 o
  -3  13   6        5.38        9.10      2.17 o
  -2  13   6       31.18       31.16      2.68 o
  -1  13   6        0.01        1.50      1.20 o
   0  13   6        2.58        2.69      1.27 o
   1  13   6       75.09       79.70      3.88 o
   2  13   6       61.28       66.77      3.51 o
   3  13   6       24.13       27.45      2.89 o
   4  13   6       22.85       24.07      5.13 o
  -4  14   6       56.38       55.06      6.81 o
  -3  14   6        0.04        0.63      2.03 o
  -2  14   6        0.00        0.80      1.43 o
  -1  14   6     1131.41     1108.15     14.63 o
   0  14   6      140.24      142.49      3.95 o
   1  14   6        7.41        3.79      1.40 o
   2  14   6       24.99       29.29      2.52 o
   3  14   6        3.55        6.91      2.16 o
   4  14   6        0.00        4.35      3.62 o
  -4  15   6       20.37       25.72      6.00 o
  -3  15   6        7.51        9.33      2.45 o
  -2  15   6        0.22        0.00      1.41 o
  -1  15   6       16.01       21.52      3.03 o
   0  15   6      124.66      109.51      4.26 o
   1  15   6        4.82        5.37      1.47 o
   2  15   6       80.69       75.71      4.79 o
   3  15   6       16.55       21.72      2.85 o
   4  15   6        0.01        0.00      3.84 o
  -4  16   6        0.27        0.51      6.34 o
  -3  16   6        0.00        0.00      1.90 o
  -2  16   6       70.21       71.02      3.85 o
  -1  16   6       12.80       16.52      2.15 o
   0  16   6        0.85        0.00      1.40 o
   1  16   6       97.01       94.93      3.94 o
   2  16   6        0.64        1.19      1.65 o
   3  16   6        1.30        1.59      2.18 o
   4  16   6        9.07       19.20      5.54 o
  -4  17   6        0.19        0.26      3.74 o
  -3  17   6        0.07        1.82      2.56 o
  -2  17   6        1.73        3.72      1.82 o
  -1  17   6        0.93        2.68      1.85 o
   0  17   6       38.32       41.58      3.06 o
   1  17   6       45.01       42.13      3.06 o
   2  17   6       10.36       10.74      2.60 o
   3  17   6        2.13        3.85      3.00 o
  -4  18   6        3.60        4.34      6.22 o
  -3  18   6        0.30        0.91      2.12 o
  -2  18   6        0.53        0.51      1.79 o
  -1  18   6        0.67        0.00      1.78 o
   0  18   6      463.60      473.25     10.17 o
   1  18   6       10.68        9.22      2.16 o
   2  18   6        9.43       10.99      2.26 o
   3  18   6        0.02        1.41      2.52 o
  -4  19   6        0.00        9.40      4.72 o
  -3  19   6        8.93        8.15      2.76 o
  -2  19   6       26.63       25.50      3.18 o
  -1  19   6        0.75        2.90      2.00 o
   0  19   6      272.45      285.93      7.08 o
   1  19   6       17.97       14.22      2.48 o
   2  19   6        4.34        3.19      2.05 o
   3  19   6        0.01        0.55      2.65 o
  -3  20   6        1.04        2.96      3.62 o
  -2  20   6       12.44        8.58      2.46 o
  -1  20   6        2.33        4.10      2.20 o
   0  20   6       13.55       12.43      2.82 o
   1  20   6       17.82       12.26      2.51 o
   2  20   6        4.02        3.22      2.33 o
   3  20   6        4.62        2.78      4.01 o
  -3  21   6        0.50        0.00      3.11 o
  -2  21   6        0.00        0.73      2.15 o
  -1  21   6        5.61        7.64      2.69 o
   0  21   6        0.48        0.00      2.39 o
   1  21   6        4.22        1.99      2.19 o
   2  21   6       13.66       14.24      3.60 o
   3  21   6        0.06        0.00      3.35 o
  -3  22   6        0.58        2.80      3.50 o
  -2  22   6        1.34        1.48      2.54 o
  -1  22   6        0.08        0.62      2.37 o
   0  22   6       24.96       25.76      3.61 o
   1  22   6       54.30       57.80      3.96 o
   2  22   6        2.56        0.00      2.78 o
   3  22   6        0.66        2.16      3.87 o
  -3  23   6        0.01        0.00      4.69 o
  -2  23   6        1.09        2.67      2.74 o
  -1  23   6       14.28       14.88      3.29 o
   0  23   6      121.89      123.41      6.42 o
   1  23   6       40.52       46.24      3.77 o
   2  23   6        0.33        0.00      3.09 o
  -3  24   6        2.33        2.48      4.80 o
  -2  24   6        2.22        4.07      3.81 o
  -1  24   6        8.78        9.43      3.10 o
   0  24   6       72.24       71.99      5.58 o
   1  24   6       35.68       27.33      3.42 o
   2  24   6        2.28        1.37      3.65 o
  -2  25   6        0.29        1.08      4.08 o
  -1  25   6        0.81        2.59      2.98 o
   0  25   6        0.10        2.23      3.17 o
   1  25   6       10.66        8.58      4.04 o
   2  25   6        1.03        1.76      4.29 o
  -2  26   6        0.01        0.44      4.85 o
  -1  26   6        0.04        0.00      2.79 o
   0  26   6       11.83       11.50      3.80 o
   1  26   6       23.49       27.85      6.84 o
   2  26   6        0.00        1.04      4.62 o
  -2  27   6        0.28        3.92      6.22 o
  -1  27   6        4.94        7.57      4.53 o
   0  27   6        2.96        3.79      4.44 o
   1  27   6        0.09        3.72      5.36 o
  -1  28   6       71.79       88.51      9.02 o
   0  28   6        1.34        8.80      7.15 o
   1  28   6        0.00        0.00      5.16 o
  -1  29   6        0.71       11.29      6.60 o
   0  29   6        0.75        5.73      7.01 o
  -5   1   7        3.81       11.93      7.45 o
  -4   1   7       35.20       42.02      5.15 o
  -3   1   7        0.12        1.70      2.12 o
  -2   1   7       11.69       13.28      1.65 o
  -1   1   7     1595.80     1745.30     16.05 o
   0   1   7       40.40       51.69      1.80 o
   1   1   7       41.36       45.75      1.85 o
   2   1   7      117.02      126.57      4.22 o
   3   1   7        5.90        3.77      2.64 o
   4   1   7        7.52        4.44      3.72 o
  -5   2   7        0.71        7.48      6.58 o
  -4   2   7       15.01       16.99      4.15 o
  -3   2   7        1.15        1.21      2.08 o
  -2   2   7        0.68        1.03      1.04 o
  -1   2   7      484.29      487.50      6.39 o
   0   2   7       28.82       39.69      2.23 o
   1   2   7      244.31      254.26      4.03 o
   2   2   7      106.10      110.21      3.87 o
   3   2   7        0.25        1.82      2.38 o
   4   2   7        0.10        0.10      3.26 o
  -5   3   7       12.71       23.69      7.27 o
  -4   3   7        0.77        0.94      2.98 o
  -3   3   7        2.01        3.53      2.16 o
  -2   3   7      108.44      113.74      3.08 o
  -1   3   7       45.83       40.97      1.65 o
   0   3   7       68.70       60.55      3.37 o
   1   3   7       43.49       41.57      1.75 o
   2   3   7       10.08        7.95      1.60 o
   3   3   7        3.32        1.31      2.37 o
   4   3   7       12.09        9.61      3.46 o
  -5   4   7       13.22       19.59     12.01 o
  -4   4   7        0.78        0.00      2.85 o
  -3   4   7       16.97       14.72      2.83 o
  -2   4   7      212.86      226.68      4.83 o
  -1   4   7       31.71       30.03      1.43 o
   0   4   7        0.26        0.00      0.64 o
   1   4   7       23.99       32.38      1.72 o
   2   4   7       10.39        9.32      1.69 o
   3   4   7       37.77       34.49      3.55 o
   4   4   7       43.50       38.58      4.42 o
  -5   5   7        0.69        6.19      6.58 o
  -4   5   7        7.68        8.41      3.33 o
  -3   5   7        0.76        2.12      2.18 o
  -2   5   7        0.38        1.68      1.19 o
  -1   5   7        1.45        1.17      0.71 o
   0   5   7     1811.81     1931.77     17.70 o
   1   5   7      192.69      191.43      4.07 o
   2   5   7        1.61        2.06      1.42 o
   3   5   7      309.19      346.09      8.58 o
   4   5   7       15.03       12.84      3.65 o
  -5   6   7        2.48       10.79      6.76 o
  -4   6   7        2.69        6.16      3.27 o
  -3   6   7       58.17       58.54      4.86 o
  -2   6   7       19.95       23.16      1.99 o
  -1   6   7       67.47       68.85      3.55 o
   0   6   7      256.56      264.11      3.97 o
   1   6   7       47.25       50.27      2.95 o
   2   6   7       38.99       36.92      2.50 o
   3   6   7      142.27      156.04      6.83 o
   4   6   7        0.17        7.61      3.56 o
  -5   7   7        0.27        1.64      6.43 o
  -4   7   7        0.08        0.00      3.02 o
  -3   7   7        0.73        1.28      2.22 o
  -2   7   7       73.55       86.74      3.40 o
  -1   7   7        0.72        1.51      0.89 o
   0   7   7      471.01      477.64      7.07 o
   1   7   7       75.60       62.08      3.74 o
   2   7   7       32.13       31.56      2.33 o
   3   7   7        2.24        4.69      2.65 o
   4   7   7        0.06        0.00      3.30 o
  -5   8   7        0.07        2.32      9.00 o
  -4   8   7        1.10        2.31      3.27 o
  -3   8   7        3.84        0.94      2.19 o
  -2   8   7       70.87       68.50      3.16 o
  -1   8   7       75.83       91.93      4.09 o
   0   8   7       74.57       76.78      2.30 o
   1   8   7       63.49       60.68      2.62 o
   2   8   7        5.51        9.32      1.67 o
   3   8   7      430.29      443.18      8.45 o
   4   8   7        0.39        0.35      4.33 o
  -4   9   7        0.17        0.50      2.99 o
  -3   9   7        4.97        7.58      2.71 o
  -2   9   7      511.69      546.05      9.00 o
  -1   9   7       78.86       90.32      3.29 o
   0   9   7       32.99       38.24      1.74 o
   1   9   7       67.29       57.48      2.86 o
   2   9   7       37.17       31.74      2.46 o
   3   9   7       11.54        8.40      2.27 o
   4   9   7        4.18        2.19      4.41 o
  -4  10   7        1.87        1.48      3.03 o
  -3  10   7        8.19        5.34      2.47 o
  -2  10   7      664.62      646.20     10.21 o
  -1  10   7      150.52      158.38      4.18 o
   0  10   7       44.63       51.05      2.76 o
   1  10   7       72.22       79.21      3.03 o
   2  10   7       45.69       51.38      3.01 o
   3  10   7        0.10        0.00      1.91 o
   4  10   7       58.68       61.79      7.41 o
  -4  11   7        5.16        6.08      3.61 o
  -3  11   7        8.19        6.76      2.12 o
  -2  11   7      289.03      298.45      6.46 o
  -1  11   7       26.19       29.16      2.34 o
   0  11   7        0.10        0.27      1.06 o
   1  11   7       71.60       65.45      3.97 o
   2  11   7        6.79       11.41      1.88 o
   3  11   7        2.93        3.09      2.03 o
   4  11   7        2.79        7.37      7.42 o
  -4  12   7       24.49       18.10      5.94 o
  -3  12   7        1.88        3.68      2.16 o
  -2  12   7        1.16        0.57      1.41 o
  -1  12   7      382.42      395.45      7.19 o
   0  12   7        3.82        3.62      1.19 o
   1  12   7        5.54        6.17      1.42 o
   2  12   7       21.38       14.78      2.12 o
   3  12   7        5.74        3.06      2.03 o
   4  12   7       32.95       33.12      5.59 o
  -4  13   7       14.79       15.81      5.50 o
  -3  13   7        0.24        3.04      2.04 o
  -2  13   7        2.17        0.47      1.55 o
  -1  13   7       93.46       96.48      4.75 o
   0  13   7        4.21        4.60      1.29 o
   1  13   7        6.78        5.69      1.37 o
   2  13   7       20.01       17.06      2.17 o
   3  13   7        3.01        4.18      2.12 o
   4  13   7       21.70       34.46      5.28 o
  -4  14   7        7.91        4.85      4.30 o
  -3  14   7        0.70        0.02      1.99 o
  -2  14   7        4.34        1.96      1.65 o
  -1  14   7      896.46      862.16     12.38 o
   0  14   7        8.43        7.21      1.55 o
   1  14   7        7.31        4.45      1.54 o
   2  14   7        0.04        1.06      1.65 o
   3  14   7        0.61        2.28      2.02 o
   4  14   7        5.46        8.99      5.47 o
  -4  15   7        4.76        0.00      4.79 o
  -3  15   7        0.08        0.00      2.02 o
  -2  15   7        4.04        2.59      1.77 o
  -1  15   7      744.73      760.69     11.48 o
   0  15   7       17.38       16.46      1.97 o
   1  15   7        0.74        0.51      1.46 o
   2  15   7        0.36        1.12      1.72 o
   3  15   7        2.54        1.94      2.21 o
  -4  16   7        3.87        3.75      6.66 o
  -3  16   7        2.67        3.20      2.28 o
  -2  16   7        2.18        0.71      1.87 o
  -1  16   7       10.86       12.57      2.75 o
   0  16   7       48.07       47.65      2.92 o
   1  16   7       12.60        6.28      1.81 o
   2  16   7        6.86        9.35      2.15 o
   3  16   7       10.24       15.67      2.81 o
  -4  17   7        0.92        6.81      6.77 o
  -3  17   7        3.24        2.40      2.21 o
  -2  17   7       14.28       13.52      2.39 o
  -1  17   7      109.58      107.90      5.25 o
   0  17   7        1.66        1.54      1.81 o
   1  17   7       28.05       26.39      3.52 o
   2  17   7        6.66        3.55      1.87 o
   3  17   7        1.16        0.06      2.26 o
  -4  18   7        0.02        0.00      6.26 o
  -3  18   7        0.02        1.31      2.37 o
  -2  18   7        0.58        1.77      1.94 o
  -1  18   7        0.97        2.03      2.09 o
   0  18   7       35.26       32.83      3.44 o
   1  18   7        8.43        7.32      2.10 o
   2  18   7        1.53        0.32      1.82 o
   3  18   7        0.64        1.80      2.61 o
  -3  19   7       15.37       11.93      3.10 o
  -2  19   7       16.30       19.74      2.88 o
  -1  19   7        8.67        7.74      2.63 o
   0  19   7      179.06      188.08      8.76 o
   1  19   7       61.21       67.40      3.99 o
   2  19   7        4.77        0.00      2.00 o
   3  19   7       23.16       21.88      4.61 o
  -3  20   7        0.08        0.00      2.48 o
  -2  20   7       18.81       15.55      3.33 o
  -1  20   7        0.69        2.23      2.26 o
   0  20   7       47.90       60.29      4.50 o
   1  20   7       48.03       50.24      4.75 o
   2  20   7       18.01       15.15      2.81 o
   3  20   7        0.39        0.00      3.29 o
  -3  21   7        0.57        1.70      3.92 o
  -2  21   7        2.59        5.74      2.85 o
  -1  21   7        3.99        5.37      2.76 o
   0  21   7      387.97      404.03     11.68 o
   1  21   7        4.61        3.04      2.29 o
   2  21   7        0.13        0.14      2.38 o
   3  21   7       42.48       66.75      7.05 o
  -3  22   7        0.09        0.00      3.83 o
  -2  22   7       17.60       17.49      3.80 o
  -1  22   7        5.20        4.81      2.82 o
   0  22   7        9.30        7.40      3.03 o
   1  22   7       47.76       58.46      7.56 o
   2  22   7        0.84        0.00      2.80 o
  -3  23   7        0.40        1.35      4.32 o
  -2  23   7        5.77        7.40      3.23 o
  -1  23   7       20.46       28.02      4.15 o
   0  23   7       23.36       26.78      4.53 o
   1  23   7        2.34        7.82      3.02 o
   2  23   7        2.73        0.79      3.59 o
  -2  24   7        3.24        2.44      3.70 o
  -1  24   7        3.07        4.26      3.05 o
   0  24   7        0.29        0.00      2.69 o
   1  24   7        0.17        1.40      2.88 o
   2  24   7       47.78       52.15      8.34 o
  -2  25   7        0.04        0.00      4.50 o
  -1  25   7       46.86       69.96      6.02 o
   0  25   7        3.20        1.62      3.33 o
   1  25   7        0.01        0.00      4.07 o
   2  25   7        4.27       10.52      4.97 o
  -2  26   7        0.86        0.00      4.43 o
  -1  26   7       46.37       61.44      6.88 o
   0  26   7        0.97        0.94      3.65 o
   1  26   7       11.96       18.65      6.55 o
  -1  27   7        5.97        7.49      7.25 o
   0  27   7        5.95       12.20      5.22 o
   1  27   7        0.71        0.00      5.01 o
  -1  28   7       14.63        5.14      6.15 o
   0  28   7        0.83        0.67      5.33 o
  -5   0   8        0.03        9.70      9.10 o
  -4   0   8       32.24       51.29      7.85 o
  -3   0   8       14.07       10.31      4.59 o
  -2   0   8       88.01       81.42      8.37 o
  -1   0   8      548.15      555.91      9.61 o
   0   0   8       19.10       25.15      2.44 o
   1   0   8       13.98       14.02      1.91 o
   2   0   8     1362.26     1440.89     28.63 o
   3   0   8        0.76        3.74      3.57 o
   4   0   8        1.50        6.09      7.17 o
  -5   1   8        4.38        8.91      6.63 o
  -4   1   8       20.32       17.41      4.84 o
  -3   1   8        1.95        2.54      2.57 o
  -2   1   8        6.58        8.34      1.58 o
  -1   1   8      220.71      229.57      3.91 o
   0   1   8        0.56        0.68      0.74 o
   1   1   8      147.42      129.25      3.06 o
   2   1   8      387.29      411.02      9.37 o
   3   1   8        1.29        0.00      2.54 o
   4   1   8       15.32        8.56      5.30 o
  -5   2   8        0.10        0.00      5.87 o
  -4   2   8       18.81       22.83      5.41 o
  -3   2   8        8.55       12.80      2.79 o
  -2   2   8        5.44        6.72      1.60 o
  -1   2   8       13.98       13.03      1.60 o
   0   2   8      245.64      209.67      3.62 o
   1   2   8       13.35       11.90      1.32 o
   2   2   8       89.85      101.31      4.17 o
   3   2   8       16.71       16.89      3.49 o
   4   2   8        1.45        5.67      5.30 o
  -5   3   8        0.09        6.56      6.49 o
  -4   3   8       32.40       29.30      5.05 o
  -3   3   8        3.78        3.08      2.28 o
  -2   3   8      117.43      112.95      5.75 o
  -1   3   8      606.22      591.37      7.41 o
   0   3   8       18.99       25.55      1.51 o
   1   3   8      324.48      314.30      5.20 o
   2   3   8       53.71       45.99      2.95 o
   3   3   8       88.80      100.92      5.34 o
   4   3   8        4.03        5.36      5.34 o
  -5   4   8        3.81        0.02      6.36 o
  -4   4   8       10.97        9.09      3.77 o
  -3   4   8      132.61      127.97      7.17 o
  -2   4   8      311.48      328.50      8.09 o
  -1   4   8       21.65       24.23      2.38 o
   0   4   8      190.26      190.99      3.70 o
   1   4   8      388.25      396.65      6.50 o
   2   4   8      191.39      200.83      5.29 o
   3   4   8        1.41        4.39      2.61 o
   4   4   8        2.26        3.40      4.98 o
  -5   5   8        1.58        0.00      6.38 o
  -4   5   8        9.71        9.35      3.43 o
  -3   5   8      181.91      183.81      7.13 o
  -2   5   8       66.43       73.38      3.60 o
  -1   5   8       29.75       39.77      2.05 o
   0   5   8       53.44       49.29      1.93 o
   1   5   8      231.73      236.32      6.12 o
   2   5   8       39.42       43.33      2.80 o
   3   5   8       73.90       71.28      4.75 o
   4   5   8        2.07        4.04      5.18 o
  -4   6   8        0.02        0.00      3.75 o
  -3   6   8      175.51      187.08      8.79 o
  -2   6   8       54.91       60.49      4.18 o
  -1   6   8       41.66       50.86      2.57 o
   0   6   8      177.36      166.20      3.22 o
   1   6   8       88.08       89.47      3.20 o
   2   6   8       11.61        8.84      1.82 o
   3   6   8       29.97       21.46      4.49 o
   4   6   8       18.05        5.35      5.43 o
  -4   7   8        0.01        0.00      2.98 o
  -3   7   8        8.74        5.46      3.00 o
  -2   7   8        7.60        5.93      1.59 o
  -1   7   8        5.57        5.93      1.33 o
   0   7   8       74.63       71.85      2.26 o
   1   7   8       57.27       53.74      2.79 o
   2   7   8       31.77       38.35      2.76 o
   3   7   8      151.84      161.34      6.52 o
   4   7   8       10.82       13.05      5.73 o
  -4   8   8        0.87        1.75      3.07 o
  -3   8   8      162.45      164.81      6.99 o
  -2   8   8       21.23       23.74      2.84 o
  -1   8   8       10.10        9.04      1.52 o
   0   8   8       36.40       39.86      1.95 o
   1   8   8       51.73       53.40      2.91 o
   2   8   8        1.22        1.43      1.59 o
   3   8   8       55.14       67.17      4.89 o
   4   8   8       24.07       25.24      6.95 o
  -4   9   8        3.96        2.91      3.32 o
  -3   9   8        1.51        4.10      2.73 o
  -2   9   8      245.92      247.80      5.82 o
  -1   9   8        1.01        1.41      1.16 o
   0   9   8       25.39       22.85      2.63 o
   1   9   8       49.12       43.74      2.99 o
   2   9   8        1.05        0.00      1.44 o
   3   9   8       32.39       32.70      3.06 o
   4   9   8        4.58        4.51      5.84 o
  -4  10   8        0.07        0.00      2.85 o
  -3  10   8        2.85        1.26      2.43 o
  -2  10   8      194.45      193.16      5.68 o
  -1  10   8       47.91       53.34      2.91 o
   0  10   8        0.04        1.15      1.15 o
   1  10   8        7.18        9.70      2.05 o
   2  10   8        4.41        6.57      1.81 o
   3  10   8       28.31       31.57      3.11 o
   4  10   8        1.79        2.48      5.54 o
  -4  11   8        0.61        2.93      3.64 o
  -3  11   8       16.51       15.44      3.42 o
  -2  11   8       11.92       15.27      2.23 o
  -1  11   8      150.24      165.92      4.56 o
   0  11   8        1.13        2.20      1.29 o
   1  11   8       26.81       27.81      2.22 o
   2  11   8       38.87       34.89      2.77 o
   3  11   8       30.94       31.71      3.16 o
   4  11   8       11.54        3.53      6.07 o
  -4  12   8        0.01        0.00      3.63 o
  -3  12   8        4.58        6.90      2.99 o
  -2  12   8       84.20       82.52      3.97 o
  -1  12   8      407.07      370.78      7.11 o
   0  12   8        3.99        1.42      1.32 o
   1  12   8       19.73       20.68      2.09 o
   2  12   8       51.83       43.60      3.16 o
   3  12   8        4.97        4.79      2.26 o
   4  12   8       33.02       36.99      9.54 o
  -4  13   8        1.01        0.00      4.86 o
  -3  13   8        2.43        5.01      2.97 o
  -2  13   8       34.91       35.63      2.99 o
  -1  13   8        0.99        0.14      1.77 o
   0  13   8        2.55        3.20      1.49 o
   1  13   8        1.60        2.18      1.46 o
   2  13   8      119.95      110.85      4.73 o
   3  13   8        2.17        3.50      2.28 o
  -4  14   8        0.25        0.00      4.59 o
  -3  14   8        2.62        0.00      2.08 o
  -2  14   8       83.51       88.87      4.25 o
  -1  14   8        2.33        4.56      1.84 o
   0  14   8      120.15      111.44      4.96 o
   1  14   8        1.97        4.51      1.69 o
   2  14   8       32.07       30.70      3.72 o
   3  14   8        0.07        2.30      2.18 o
  -4  15   8        8.97        5.72      9.51 o
  -3  15   8        0.34        0.00      2.06 o
  -2  15   8        4.61        1.04      1.74 o
  -1  15   8       44.53       49.49      3.92 o
   0  15   8       35.06       32.98      3.22 o
   1  15   8      117.68      102.98      4.30 o
   2  15   8        3.47        1.21      1.80 o
   3  15   8        0.06        0.00      2.03 o
  -4  16   8        0.03        1.02      5.59 o
  -3  16   8        0.96        0.85      2.07 o
  -2  16   8        6.96        8.30      2.33 o
  -1  16   8      197.83      200.46      8.43 o
   0  16   8       62.91       55.82      3.91 o
   1  16   8       27.88       16.18      2.40 o
   2  16   8       75.78       72.33      4.37 o
   3  16   8       11.14       11.05      2.89 o
  -4  17   8        0.29        0.00      5.27 o
  -3  17   8        6.22        8.83      2.76 o
  -2  17   8       92.84       99.45      4.68 o
  -1  17   8       57.74       61.79      4.48 o
   0  17   8      120.91      112.36      6.38 o
   1  17   8       61.12       53.88      3.61 o
   2  17   8        0.00        0.00      1.85 o
   3  17   8        0.07        0.00      2.62 o
  -3  18   8        0.05        0.00      2.41 o
  -2  18   8        6.16        5.04      2.21 o
  -1  18   8       29.31       26.38      3.43 o
   0  18   8       82.70       98.55      5.27 o
   1  18   8       30.76       26.07      2.87 o
   2  18   8        3.56        5.26      2.34 o
   3  18   8        1.94        9.75      3.80 o
  -3  19   8        2.88        4.60      3.94 o
  -2  19   8        4.43        8.33      2.63 o
  -1  19   8      108.63      105.46      5.77 o
   0  19   8       93.62       94.84      5.73 o
   1  19   8        7.11        7.01      2.25 o
   2  19   8        0.56        0.63      2.26 o
   3  19   8        1.09        2.21      3.85 o
  -3  20   8        0.37        0.00      3.02 o
  -2  20   8        0.51        1.08      2.56 o
  -1  20   8        8.31       10.79      3.02 o
   0  20   8       15.90       13.15      3.12 o
   1  20   8       25.32       20.76      2.94 o
   2  20   8        6.70       10.99      3.04 o
   3  20   8       10.73       13.18      5.97 o
  -3  21   8        1.73        5.08      3.31 o
  -2  21   8        0.72        1.52      2.99 o
  -1  21   8        6.43        9.03      2.98 o
   0  21   8       49.20       48.79      4.53 o
   1  21   8        4.60        3.63      2.66 o
   2  21   8        0.05        0.00      2.59 o
  -3  22   8        5.71        6.93      5.28 o
  -2  22   8        0.46        0.00      2.97 o
  -1  22   8        0.24        5.75      2.98 o
   0  22   8        0.02        1.31      2.40 o
   1  22   8       29.56       24.95      4.51 o
   2  22   8        1.30        2.44      3.34 o
  -2  23   8        0.03        0.06      3.50 o
  -1  23   8        4.23        4.68      3.15 o
   0  23   8        5.02        0.18      2.61 o
   1  23   8       20.39       27.17      5.43 o
   2  23   8        0.00        0.00      3.39 o
  -2  24   8        0.57        5.59      3.92 o
  -1  24   8        1.76        4.29      3.39 o
   0  24   8        3.14        2.79      2.79 o
   1  24   8        4.01        5.33      6.23 o
   2  24   8        2.16        7.70      4.31 o
  -2  25   8        0.38        2.34      4.81 o
  -1  25   8        0.41        6.97      4.22 o
   0  25   8        0.38        2.35      4.24 o
   1  25   8       12.32        9.75      4.82 o
  -1  26   8       40.03       52.02     18.61 o
   0  26   8        0.17        1.52      8.28 o
   1  26   8        1.21        2.76      5.25 o
  -1  27   8        2.31        0.00      5.83 o
   0  27   8        0.07        3.17      5.23 o
  -4   1   9       44.74       40.93      5.49 o
  -3   1   9        1.63        1.18      2.60 o
  -2   1   9        1.32        2.20      1.48 o
  -1   1   9        6.21        3.49      1.62 o
   0   1   9       91.36      101.12      2.81 o
   1   1   9      180.69      168.13      3.98 o
   2   1   9      253.90      260.51      7.17 o
   3   1   9        2.89        1.72      2.62 o
   4   1   9        0.27       12.00      6.66 o
  -4   2   9        0.82        0.00      3.48 o
  -3   2   9        1.89        0.73      2.48 o
  -2   2   9      124.38      128.59      5.46 o
  -1   2   9        2.24        3.28      1.20 o
   0   2   9        1.84        2.21      0.98 o
   1   2   9      504.53      517.94      8.01 o
   2   2   9      334.97      391.71      8.84 o
   3   2   9        7.16        7.07      2.93 o
   4   2   9        1.32        0.00      4.69 o
  -4   3   9        0.87        0.00      3.51 o
  -3   3   9        5.31        1.99      2.42 o
  -2   3   9        6.72        4.82      2.07 o
  -1   3   9        0.08        2.03      1.09 o
   0   3   9       14.39       17.32      1.48 o
   1   3   9      140.33      137.44      4.22 o
   2   3   9      798.58      850.29     14.22 o
   3   3   9        2.34        0.00      2.71 o
   4   3   9        0.08        0.00      5.28 o
  -4   4   9        6.68       13.51      4.17 o
  -3   4   9        7.52        5.80      2.54 o
  -2   4   9       29.56       23.78      3.08 o
  -1   4   9        1.45        2.16      1.07 o
   0   4   9       36.12       42.20      2.14 o
   1   4   9        5.15        1.58      1.34 o
   2   4   9      157.45      178.07      7.07 o
   3   4   9       47.39       43.53      5.22 o
   4   4   9        5.76        2.74      5.41 o
  -4   5   9        6.02        6.77      4.00 o
  -3   5   9       15.07       19.39      3.28 o
  -2   5   9       21.94       23.12      3.80 o
  -1   5   9        3.91        4.73      1.37 o
   0   5   9       42.45       42.51      2.28 o
   1   5   9        1.65        0.00      1.18 o
   2   5   9      195.99      207.18      5.40 o
   3   5   9       32.71       26.12      4.09 o
   4   5   9        0.64        9.35      5.77 o
  -4   6   9        9.07       10.56      3.79 o
  -3   6   9       10.97       11.00      3.09 o
  -2   6   9       27.92       29.80      3.68 o
  -1   6   9        0.02        0.00      1.08 o
   0   6   9        9.88       10.15      1.35 o
   1   6   9        4.75        3.65      1.39 o
   2   6   9       79.75       80.02      4.00 o
   3   6   9        1.03        0.48      2.63 o
   4   6   9        2.25        0.82      5.42 o
  -4   7   9        3.19        5.60      3.70 o
  -3   7   9      206.18      241.64      8.43 o
  -2   7   9       21.94       26.07      3.21 o
  -1   7   9        0.79        1.54      1.28 o
   0   7   9       21.62       19.88      1.99 o
   1   7   9       37.39       38.13      2.53 o
   2   7   9        1.25        3.06      1.70 o
   3   7   9      233.48      230.77      9.77 o
   4   7   9        1.02       12.65      9.35 o
  -4   8   9        0.33        0.00      3.30 o
  -3   8   9      128.92      127.07     10.74 o
  -2   8   9       53.51       59.33      3.33 o
  -1   8   9       62.49       57.75      3.26 o
   0   8   9       70.04       79.34      3.25 o
   1   8   9       34.49       43.52      3.81 o
   2   8   9       22.73       12.18      3.21 o
   3   8   9       10.94        9.07      3.29 o
   4   8   9        1.11        0.00      5.48 o
  -4   9   9        3.42        0.00      3.40 o
  -3   9   9       79.94       83.15      5.67 o
  -2   9   9        0.48        2.88      1.63 o
  -1   9   9       12.19       10.69      1.80 o
   0   9   9        0.18        0.89      1.26 o
   1   9   9        8.90       16.37      1.94 o
   2   9   9        1.48        2.03      1.70 o
   3   9   9        1.14        4.33      2.83 o
   4   9   9        0.41        4.90      6.07 o
  -4  10   9        0.25        0.00      3.36 o
  -3  10   9        8.31        6.89      2.89 o
  -2  10   9       78.93       76.43      4.19 o
  -1  10   9      389.37      388.49      7.37 o
   0  10   9        0.62        2.69      1.44 o
   1  10   9        9.82        7.52      1.63 o
   2  10   9       68.59       53.96      3.82 o
   3  10   9      117.83      133.60      6.87 o
  -4  11   9        0.47        0.00      3.64 o
  -3  11   9        5.75        3.33      2.94 o
  -2  11   9      378.13      399.40      8.10 o
  -1  11   9       39.03       40.19      3.46 o
   0  11   9       62.98       69.85      4.12 o
   1  11   9       33.92       25.18      2.48 o
   2  11   9      188.80      164.69      6.74 o
   3  11   9        3.55        5.49      2.33 o
  -4  12   9        2.11        3.90      5.24 o
  -3  12   9        8.62       10.08      3.95 o
  -2  12   9      304.20      333.60     10.67 o
  -1  12   9      119.42      120.03      4.74 o
   0  12   9       14.67       12.99      2.46 o
   1  12   9       57.10       50.03      3.72 o
   2  12   9        2.34        1.86      1.77 o
   3  12   9       19.52       23.88      3.75 o
  -4  13   9       10.15       16.70      6.93 o
  -3  13   9        6.96        7.54      3.32 o
  -2  13   9        4.08        0.00      1.66 o
  -1  13   9        6.36        5.92      2.19 o
   0  13   9       12.14        9.54      2.17 o
   1  13   9        8.46        7.02      1.77 o
   2  13   9        6.58        6.80      2.09 o
   3  13   9        0.60        1.82      2.35 o
  -4  14   9        1.41        6.80      7.02 o
  -3  14   9        3.58        4.28      3.08 o
  -2  14   9        0.92        0.70      1.85 o
  -1  14   9       16.74       22.79      3.61 o
   0  14   9        1.58        1.48      1.77 o
   1  14   9        2.18        3.54      1.90 o
   2  14   9        1.25        1.54      1.96 o
   3  14   9        0.00        0.00      2.29 o
  -4  15   9        1.79        0.00      4.87 o
  -3  15   9        1.34        1.34      3.34 o
  -2  15   9      213.20      234.32      6.58 o
  -1  15   9      111.78      107.03      5.38 o
   0  15   9        0.04        0.99      1.83 o
   1  15   9        0.16        2.00      1.76 o
   2  15   9       17.82       15.18      3.33 o
   3  15   9        0.00        3.20      2.76 o
  -4  16   9        0.00        0.00      5.43 o
  -3  16   9        0.02        3.14      3.34 o
  -2  16   9        9.67       12.28      2.38 o
  -1  16   9      127.65      124.44      5.84 o
   0  16   9        5.80        4.49      2.44 o
   1  16   9        6.26        6.74      2.10 o
   2  16   9       34.62       32.63      3.42 o
   3  16   9        2.53        3.22      3.45 o
  -3  17   9        3.97        7.03      3.79 o
  -2  17   9        1.40        3.50      2.17 o
  -1  17   9       61.52       56.01      4.42 o
   0  17   9       28.13       26.00      3.80 o
   1  17   9       47.74       38.62      3.34 o
   2  17   9        0.23        0.00      2.21 o
   3  17   9        4.41        5.46      4.09 o
  -3  18   9        0.00        1.83      2.93 o
  -2  18   9       12.68       14.03      3.31 o
  -1  18   9        1.52        0.03      1.97 o
   0  18   9       34.58       31.90      3.69 o
   1  18   9        0.69        0.00      1.94 o
   2  18   9       13.79        9.52      2.75 o
   3  18   9        3.20        2.14      4.06 o
  -3  19   9        0.25        0.00      3.00 o
  -2  19   9        1.87        3.39      2.77 o
  -1  19   9        3.98        2.62      2.56 o
   0  19   9        2.84        1.02      2.32 o
   1  19   9        0.00        0.00      2.18 o
   2  19   9       18.89       20.89      5.87 o
  -3  20   9       24.33       21.47      4.50 o
  -2  20   9        9.85       13.89      3.56 o
  -1  20   9        0.17        0.00      2.43 o
   0  20   9       22.30       19.73      3.28 o
   1  20   9       11.97        9.11      2.99 o
   2  20   9       10.07        8.95      3.41 o
  -3  21   9       13.54       23.02      6.00 o
  -2  21   9        0.86        0.00      3.07 o
  -1  21   9        0.37        0.00      2.54 o
   0  21   9        5.74        2.85      2.80 o
   1  21   9        4.76        1.93      2.76 o
   2  21   9       13.04       17.33      4.16 o
  -2  22   9        1.05        2.76      3.71 o
  -1  22   9        3.95        2.50      2.94 o
   0  22   9       24.15       29.42      4.35 o
   1  22   9        3.49        5.53      3.50 o
   2  22   9        8.99       16.07      4.72 o
  -2  23   9        0.24        0.00      4.59 o
  -1  23   9       17.20       15.70      3.96 o
   0  23   9        0.71        0.46      2.89 o
   1  23   9        0.08        0.00      3.78 o
  -2  24   9        8.18       16.17      6.32 o
  -1  24   9       29.98       25.57      6.65 o
   0  24   9        1.63        0.00      3.50 o
   1  24   9        3.45        0.00      5.04 o
  -1  25   9        4.06        0.78      4.61 o
   0  25   9        0.60        2.53      5.74 o
   1  25   9        8.25       13.79      6.37 o
  -1  26   9        1.98        0.00      4.80 o
   0  26   9        0.06        0.00      4.42 o
  -4   0  10       11.46       20.80      6.58 o
  -3   0  10        1.19        1.21      3.75 o
  -2   0  10       55.91       52.87      6.72 o
  -1   0  10       45.71       48.47      4.54 o
   0   0  10       47.59       46.73      3.38 o
   1   0  10       97.41       94.79      6.25 o
   2   0  10       98.93      100.99      7.32 o
   3   0  10        0.51        0.00      5.11 o
   4   0  10        2.47        8.73      9.29 o
  -4   1  10       22.81       24.07      5.07 o
  -3   1  10        7.52        2.24      2.73 o
  -2   1  10       33.00       43.20      3.79 o
  -1   1  10        2.82        3.57      1.87 o
   0   1  10       50.47       57.38      2.44 o
   1   1  10      963.02      986.90     12.86 o
   2   1  10        9.95        8.79      2.74 o
   3   1  10        0.15        0.00      2.44 o
   4   1  10        0.37        0.28      5.82 o
  -4   2  10       62.76       62.96      6.58 o
  -3   2  10       13.55       10.83      3.26 o
  -2   2  10       13.15       10.99      2.41 o
  -1   2  10        5.50        7.15      1.64 o
   0   2  10        7.49        8.83      1.42 o
   1   2  10     1818.95     1919.69     22.98 o
   2   2  10       26.16       27.33      3.35 o
   3   2  10       14.44        5.02      3.11 o
   4   2  10        0.54        3.09      5.44 o
  -4   3  10       37.29       39.07      7.59 o
  -3   3  10       17.55       16.55      3.71 o
  -2   3  10        0.35        1.03      2.03 o
  -1   3  10       20.82       16.29      2.02 o
   0   3  10      111.80       94.83      2.95 o
   1   3  10      215.01      238.35      5.45 o
   2   3  10      162.20      162.59      6.20 o
   3   3  10       31.65       28.61      4.83 o
  -4   4  10        2.81        0.00      3.72 o
  -3   4  10       16.89       17.31      3.42 o
  -2   4  10        1.57        0.07      1.93 o
  -1   4  10       52.24       49.91      3.72 o
   0   4  10       35.55       34.84      2.02 o
   1   4  10        1.64        0.00      1.65 o
   2   4  10        1.76        1.14      2.66 o
   3   4  10       29.84       32.06      4.21 o
  -4   5  10        0.01        0.00      3.51 o
  -3   5  10        7.24        5.02      2.61 o
  -2   5  10        1.81        0.00      2.03 o
  -1   5  10        9.13        4.77      1.54 o
   0   5  10       83.04       72.66      3.04 o
   1   5  10        0.87        0.00      1.41 o
   2   5  10      135.55      126.30      7.59 o
   3   5  10       30.41       29.43      5.06 o
  -4   6  10        0.09        0.00      3.81 o
  -3   6  10      205.55      213.02     11.87 o
  -2   6  10       50.65       58.75      6.04 o
  -1   6  10        7.38       10.54      1.85 o
   0   6  10     1514.39     1469.96     18.21 o
   1   6  10       17.10       21.53      2.49 o
   2   6  10        8.12       10.22      2.32 o
   3   6  10       28.60       31.96      4.61 o
  -4   7  10        0.90        1.13      4.79 o
  -3   7  10       56.89       56.00      5.05 o
  -2   7  10       13.22       24.64      3.43 o
  -1   7  10        6.21        5.66      1.58 o
   0   7  10      448.19      484.23     10.18 o
   1   7  10       29.74       34.81      2.72 o
   2   7  10       58.24       62.95      3.68 o
   3   7  10       10.19       12.44      4.71 o
  -4   8  10        3.46        1.35      4.25 o
  -3   8  10       19.99       22.24      4.04 o
  -2   8  10        0.11        1.62      2.16 o
  -1   8  10        0.75        1.44      1.51 o
   0   8  10      165.40      148.17      5.69 o
   1   8  10       27.69       28.44      2.48 o
   2   8  10       10.43       11.04      2.33 o
   3   8  10       13.93       13.26      4.03 o
  -4   9  10        0.10        0.15      5.31 o
  -3   9  10        1.26        1.13      2.76 o
  -2   9  10        0.76        0.00      2.18 o
  -1   9  10       13.97       14.16      2.19 o
   0   9  10        5.89        7.15      2.14 o
   1   9  10        0.63        1.93      1.73 o
   2   9  10        8.61        4.16      2.29 o
   3   9  10        8.00        8.07      3.77 o
  -4  10  10        0.29        3.50      4.54 o
  -3  10  10       12.21       10.58      3.35 o
  -2  10  10       12.26       15.35      3.19 o
  -1  10  10       67.25       77.58      4.58 o
   0  10  10       16.07       12.01      2.48 o
   1  10  10        0.00        0.00      1.53 o
   2  10  10       13.38        5.82      2.66 o
   3  10  10        1.68        1.91      3.68 o
  -4  11  10        6.33        3.25      5.62 o
  -3  11  10        5.11        7.24      3.37 o
  -2  11  10       95.33      105.57      4.58 o
  -1  11  10       87.55       93.37      4.85 o
   0  11  10        0.93        2.51      1.88 o
   1  11  10       15.71        5.95      1.94 o
   2  11  10       52.91       42.14      3.57 o
   3  11  10        0.75        1.16      4.08 o
  -4  12  10        0.00        0.00      5.21 o
  -3  12  10        4.98        0.42      3.09 o
  -2  12  10        5.05        2.62      1.92 o
  -1  12  10        5.32        9.99      2.49 o
   0  12  10       64.72       59.81      4.78 o
   1  12  10       26.92       29.79      2.83 o
   2  12  10        3.35        0.00      2.28 o
   3  12  10        6.44        6.37      3.65 o
  -4  13  10        4.53       13.07      7.02 o
  -3  13  10        2.07        0.77      3.32 o
  -2  13  10        0.05        0.00      2.04 o
  -1  13  10        0.20        0.18      2.02 o
   0  13  10       46.41       50.31      4.60 o
   1  13  10        6.86        3.84      1.98 o
   2  13  10       17.05       23.63      3.77 o
   3  13  10        1.90        2.06      3.98 o
  -4  14  10        0.40        0.00      6.02 o
  -3  14  10        5.83        0.00      3.20 o
  -2  14  10       44.41       39.31      3.44 o
  -1  14  10        1.52        0.00      2.05 o
   0  14  10        0.82        2.43      1.92 o
   1  14  10        5.67        2.52      1.97 o
   2  14  10        3.97        3.69      2.71 o
   3  14  10        2.29        5.17      3.30 o
  -3  15  10       17.63       12.91      4.34 o
  -2  15  10       31.89       39.77      3.52 o
  -1  15  10       19.28       20.39      3.17 o
   0  15  10        0.37        0.00      1.88 o
   1  15  10      160.73      128.09      6.38 o
   2  15  10        6.18        6.74      2.50 o
   3  15  10        0.11        0.75      4.32 o
  -3  16  10        6.40       11.44      4.37 o
  -2  16  10        5.54        5.18      2.72 o
  -1  16  10        8.07       11.46      2.92 o
   0  16  10        0.75        0.00      2.20 o
   1  16  10      108.68       89.75      6.60 o
   2  16  10        0.74        0.00      2.43 o
   3  16  10        0.48        0.00      3.75 o
  -3  17  10        0.07        1.46      4.79 o
  -2  17  10       11.43       12.36      4.13 o
  -1  17  10        0.25        2.60      2.28 o
   0  17  10        2.82        3.75      2.34 o
   1  17  10        1.79        5.44      2.48 o
   2  17  10        0.05        0.00      2.56 o
  -3  18  10        5.86        4.61      4.92 o
  -2  18  10        0.08        0.09      2.99 o
  -1  18  10        1.37        2.92      2.59 o
   0  18  10        0.01        0.59      2.28 o
   1  18  10       22.82       22.19      4.86 o
   2  18  10        5.55        1.02      2.92 o
  -3  19  10       21.18       17.51      6.03 o
  -2  19  10        0.11        2.01      3.04 o
  -1  19  10        0.06        2.27      2.92 o
   0  19  10       48.37       53.80      5.37 o
   1  19  10        0.22        0.21      3.30 o
   2  19  10        7.30        4.70      3.76 o
  -3  20  10        4.48        0.65      9.44 o
  -2  20  10        0.08        0.00      3.24 o
  -1  20  10        0.12        0.25      2.92 o
   0  20  10        0.65        0.41      2.42 o
   1  20  10        0.81        2.21      3.01 o
   2  20  10        0.78        0.00      3.12 o
  -2  21  10        5.07        3.03      5.68 o
  -1  21  10        3.87        2.15      3.14 o
   0  21  10       24.57       22.19      6.29 o
   1  21  10        0.21        0.00      4.13 o
   2  21  10        1.06        4.28      3.96 o
  -2  22  10        5.91        2.81      6.10 o
  -1  22  10        1.28        3.69      3.67 o
   0  22  10        3.69        9.47      4.43 o
   1  22  10        0.02        0.00      3.52 o
  -2  23  10        0.40        5.22      4.66 o
  -1  23  10        0.94        6.36      5.13 o
   0  23  10       22.60       27.51      6.64 o
   1  23  10        4.82        7.70      4.96 o
  -1  24  10        0.00        6.70      4.78 o
   0  24  10        0.41        0.00      4.13 o
   1  24  10        4.35        1.87      6.37 o
  -1  25  10        0.29        0.62      4.86 o
   0  25  10        0.01        0.00      7.03 o
  -4   1  11        8.81        6.68      5.19 o
  -3   1  11        3.96        2.91      3.12 o
  -2   1  11       44.81       35.83      4.84 o
  -1   1  11        2.45        1.89      1.74 o
   0   1  11      129.83      135.34      3.74 o
   1   1  11      451.56      438.27      9.15 o
   2   1  11      195.46      211.81     11.19 o
   3   1  11        2.60        3.92      3.22 o
  -4   2  11       21.61       22.34      7.87 o
  -3   2  11        1.51        0.00      2.68 o
  -2   2  11        0.62        0.01      2.09 o
  -1   2  11       57.64       54.71      4.06 o
   0   2  11      118.68      122.78      3.56 o
   1   2  11      101.30      115.60      7.11 o
   2   2  11       39.84       45.14      4.15 o
   3   2  11        0.87        4.01      3.27 o
  -4   3  11        4.98        0.00      7.50 o
  -3   3  11        0.09        1.55      2.88 o
  -2   3  11        0.13        4.43      2.41 o
  -1   3  11        1.58        1.14      2.05 o
   0   3  11       16.46       18.33      2.09 o
   1   3  11       84.39       89.44      4.74 o
   2   3  11      116.13      132.89      8.72 o
   3   3  11        2.73        0.30      3.25 o
  -4   4  11       11.47        4.39      5.62 o
  -3   4  11        0.05        0.00      2.69 o
  -2   4  11        0.95        0.00      2.12 o
  -1   4  11        0.74        0.67      1.94 o
   0   4  11       32.67       39.19      3.03 o
   1   4  11      322.33      321.75      6.69 o
   2   4  11       71.87       81.24      5.64 o
   3   4  11        1.14        1.72      3.47 o
  -4   5  11       18.02       16.42      6.72 o
  -3   5  11        0.51        0.28      2.73 o
  -2   5  11        0.01        0.00      2.19 o
  -1   5  11        7.91        7.40      2.82 o
   0   5  11      128.38      114.28      5.20 o
   1   5  11       40.18       34.76      3.17 o
   2   5  11       41.84       40.96      4.08 o
   3   5  11        7.16        6.03      3.91 o
  -4   6  11        0.02        0.00      8.91 o
  -3   6  11        0.05        0.48      2.78 o
  -2   6  11        0.92        2.73      2.89 o
  -1   6  11       24.39       32.22      2.78 o
   0   6  11       89.81       92.93      6.76 o
   1   6  11        2.26        3.09      1.79 o
   2   6  11        6.12        5.30      2.71 o
   3   6  11       14.48       12.33      4.29 o
  -4   7  11        7.91        8.72      5.66 o
  -3   7  11       14.33       12.99      3.62 o
  -2   7  11       29.93       35.97      4.02 o
  -1   7  11       92.81      114.86      4.45 o
   0   7  11      253.63      241.57      7.15 o
   1   7  11        0.17        0.00      1.60 o
   2   7  11       15.49       20.93      3.34 o
   3   7  11       32.85       32.06      5.86 o
  -4   8  11        7.72        6.03      6.04 o
  -3   8  11       18.07       17.09      3.92 o
  -2   8  11        0.36        0.00      2.27 o
  -1   8  11      171.08      170.34      5.63 o
   0   8  11       79.30       69.28      4.40 o
   1   8  11       11.75       15.12      2.33 o
   2   8  11       18.71       14.49      3.06 o
   3   8  11        7.40        9.02      4.45 o
  -4   9  11        1.03        0.00      5.31 o
  -3   9  11       41.62       48.10      5.18 o
  -2   9  11        2.41        1.23      2.42 o
  -1   9  11       20.43       29.30      5.51 o
   0   9  11      187.18      157.81      8.58 o
   1   9  11       32.75       29.39      2.93 o
   2   9  11        0.49        4.57      2.10 o
   3   9  11        0.42        1.85      6.91 o
  -4  10  11        0.03        0.00      5.07 o
  -3  10  11        6.45        3.03      3.26 o
  -2  10  11        4.97        2.74      2.61 o
  -1  10  11       91.58       84.78      5.82 o
   0  10  11        0.19        0.00      1.98 o
   1  10  11       36.29       26.90      4.81 o
   2  10  11        0.02        0.00      2.12 o
   3  10  11        3.22        9.64      5.87 o
  -4  11  11        6.56        5.91      5.52 o
  -3  11  11        7.50        5.62      3.64 o
  -2  11  11        7.67        6.60      3.02 o
  -1  11  11      191.07      194.54      6.91 o
   0  11  11       23.31       26.28      3.17 o
   1  11  11        1.42        1.13      1.88 o
   2  11  11        6.16        7.63      2.66 o
   3  11  11        1.61        0.00      4.23 o
  -3  12  11       17.81       16.00      4.06 o
  -2  12  11       68.37       67.14      5.93 o
  -1  12  11      149.01      152.45      6.40 o
   0  12  11       19.83       23.82      3.25 o
   1  12  11        0.47        0.00      1.89 o
   2  12  11        1.84        0.00      2.31 o
   3  12  11        0.03        0.00      4.51 o
  -3  13  11        0.35        0.00      3.48 o
  -2  13  11       25.46       30.93      4.12 o
  -1  13  11        0.00        0.00      2.19 o
   0  13  11        3.98        1.40      2.32 o
   1  13  11      128.33      119.54      8.09 o
   2  13  11        5.94        5.51      2.68 o
   3  13  11        0.04        0.00      4.99 o
  -3  14  11        0.94        2.61      4.13 o
  -2  14  11       55.26       61.35      7.20 o
  -1  14  11       10.91       18.27      3.33 o
   0  14  11        1.43        0.00      1.85 o
   1  14  11       12.78       14.88      3.02 o
   2  14  11        7.83        8.04      2.78 o
  -3  15  11        2.15        2.55      4.84 o
  -2  15  11       26.13       22.67      4.33 o
  -1  15  11       11.88        6.41      2.66 o
   0  15  11        1.08        0.32      2.12 o
   1  15  11        6.43        1.66      2.33 o
   2  15  11        0.42        2.70      3.61 o
  -3  16  11        2.67        0.00      4.62 o
  -2  16  11        7.86       12.42      3.56 o
  -1  16  11        1.71        2.30      2.41 o
   0  16  11        8.96        8.97      2.85 o
   1  16  11        4.34        6.10      2.73 o
   2  16  11        5.08        1.18      3.06 o
  -3  17  11        0.01        0.00      5.72 o
  -2  17  11        3.51        2.85      2.99 o
  -1  17  11        0.35        1.61      2.65 o
   0  17  11        3.68        4.22      2.65 o
   1  17  11       11.31        3.25      2.82 o
   2  17  11        1.39        1.03      4.82 o
  -3  18  11       10.74       10.18      9.95 o
  -2  18  11        2.36        4.09      3.78 o
  -1  18  11        6.16        6.78      3.04 o
   0  18  11        0.00        1.76      2.52 o
   1  18  11        3.68        0.65      2.81 o
   2  18  11       11.27        8.00      4.23 o
  -2  19  11        0.04        0.00      3.34 o
  -1  19  11        8.88       11.25      3.29 o
   0  19  11        4.25        4.60      2.95 o
   1  19  11        0.25        2.41      4.01 o
   2  19  11        0.46        0.00      3.22 o
  -2  20  11        0.11        3.36      3.98 o
  -1  20  11        3.54        1.83      3.89 o
   0  20  11       30.37       30.39      4.92 o
   1  20  11        7.48       10.95      4.77 o
  -2  21  11        3.41        6.76      6.91 o
  -1  21  11        0.61        0.00      5.33 o
   0  21  11       19.88       14.43      4.96 o
   1  21  11        0.68        0.00      4.01 o
  -1  22  11        0.00        0.00      4.93 o
   0  22  11       18.03       28.68      6.66 o
   1  22  11        0.04        0.00      3.93 o
  -1  23  11        8.57        8.80      6.73 o
   0  23  11        3.81        9.95      8.46 o
  -4   0  12        2.51        4.24      7.55 o
  -3   0  12        6.98       32.47      7.21 o
  -2   0  12       27.63       25.44      5.57 o
  -1   0  12       15.76       22.11      4.23 o
   0   0  12       18.87       13.51      2.86 o
   1   0  12      421.37      454.41     14.36 o
   2   0  12       16.82       17.06      4.94 o
   3   0  12        0.01        3.48      6.37 o
  -4   1  12        4.17        0.00      4.86 o
  -3   1  12        0.97        3.17      3.62 o
  -2   1  12        0.38        3.46      2.79 o
  -1   1  12        2.51        3.09      2.42 o
   0   1  12       46.19       43.38      3.71 o
   1   1  12        9.71       11.83      2.72 o
   2   1  12        6.70       11.04      3.56 o
   3   1  12        2.26        5.06      4.84 o
  -4   2  12        0.29        3.75      5.31 o
  -3   2  12        0.73        2.87      3.24 o
  -2   2  12        6.30        4.17      3.62 o
  -1   2  12        0.87        0.28      2.11 o
   0   2  12      193.08      195.69      6.33 o
   1   2  12       15.77       10.22      2.72 o
   2   2  12       20.14       29.50      3.84 o
   3   2  12        9.94       15.74      5.79 o
  -4   3  12        6.05        3.87      5.33 o
  -3   3  12        9.39       13.11      3.72 o
  -2   3  12        1.35        3.60      2.74 o
  -1   3  12      178.79      157.16      6.49 o
   0   3  12       11.04       10.23      2.44 o
   1   3  12       75.19       89.78      4.80 o
   2   3  12        0.85        1.23      2.80 o
   3   3  12        0.05        0.00      5.29 o
  -4   4  12        9.13        0.00      5.78 o
  -3   4  12        0.71        0.00      2.92 o
  -2   4  12        3.58        2.59      2.68 o
  -1   4  12       61.83       50.68      4.24 o
   0   4  12      668.32      704.26     13.75 o
   1   4  12       16.24        8.49      2.59 o
   2   4  12        7.77        7.83      3.01 o
   3   4  12       10.26        7.94      5.16 o
  -4   5  12       12.87        2.54      5.86 o
  -3   5  12        0.53        0.00      3.02 o
  -2   5  12        6.50        6.47      2.96 o
  -1   5  12       92.27       81.60      5.48 o
   0   5  12      382.98      368.81      9.28 o
   1   5  12        1.44        3.23      2.17 o
   2   5  12        6.67        7.63      2.96 o
   3   5  12       31.05       22.33     10.02 o
  -4   6  12        7.89        6.56      5.91 o
  -3   6  12        0.71        0.00      3.29 o
  -2   6  12        1.18        1.88      2.51 o
  -1   6  12       20.87       22.55      4.43 o
   0   6  12       50.80       55.98      4.47 o
   1   6  12       22.99       11.98      2.47 o
   2   6  12       12.25       12.75      3.27 o
   3   6  12        0.10        0.00      4.29 o
  -4   7  12        0.44        0.00      4.33 o
  -3   7  12        0.10        1.72      3.05 o
  -2   7  12        5.33        5.31      2.76 o
  -1   7  12        4.31        8.09      3.63 o
   0   7  12        0.01        0.00      2.13 o
   1   7  12       22.53       22.64      2.88 o
   2   7  12        2.51        0.53      3.19 o
   3   7  12        1.82        0.00      4.52 o
  -3   8  12        0.05        0.53      3.08 o
  -2   8  12        0.58        2.43      2.87 o
  -1   8  12       57.14       69.89      8.81 o
   0   8  12      104.12       88.10      5.12 o
   1   8  12        1.76        0.17      2.07 o
   2   8  12        2.83        1.38      2.96 o
   3   8  12       14.46        7.89      5.38 o
  -3   9  12        0.01        0.00      3.18 o
  -2   9  12       11.23       16.51      3.54 o
  -1   9  12      288.07      334.80     10.02 o
   0   9  12       29.26       22.65      3.41 o
   1   9  12        2.99        0.00      2.12 o
   2   9  12        2.40        5.68      3.35 o
   3   9  12       21.83       24.85      6.46 o
  -3  10  12        0.40        3.40      3.72 o
  -2  10  12        2.66        0.00      2.76 o
  -1  10  12       57.64       76.08      9.31 o
   0  10  12       40.56       45.22      4.16 o
   1  10  12       14.00       14.15      3.15 o
   2  10  12        0.61        1.89      3.40 o
  -3  11  12        3.63        3.63      4.03 o
  -2  11  12       26.91       25.82      4.62 o
  -1  11  12        7.71        7.91      3.68 o
   0  11  12        3.29        3.83      2.46 o
   1  11  12        0.46        0.00      2.43 o
   2  11  12        0.98        0.27      3.06 o
  -3  12  12        5.59        0.00      4.11 o
  -2  12  12       18.49       26.65      5.72 o
  -1  12  12        8.81        8.52      2.74 o
   0  12  12        9.26        7.80      2.88 o
   1  12  12        0.07        1.77      2.43 o
   2  12  12        0.44        0.00      2.69 o
  -3  13  12        2.99        0.00      4.10 o
  -2  13  12       24.49       43.17      6.64 o
  -1  13  12       17.00       26.66      3.66 o
   0  13  12        0.98        0.39      2.41 o
   1  13  12        0.22        3.63      2.74 o
   2  13  12        0.27        0.00      2.82 o
  -3  14  12        4.82        2.35      4.95 o
  -2  14  12        5.67        6.58      4.96 o
  -1  14  12       12.63       15.68      3.89 o
   0  14  12        6.67        6.48      2.77 o
   1  14  12       13.92        6.52      2.96 o
   2  14  12        3.76        0.26      3.11 o
  -3  15  12        4.71        2.32      5.32 o
  -2  15  12        2.15        1.99      4.63 o
  -1  15  12        1.43        2.24      2.82 o
   0  15  12       11.16       13.97      3.20 o
   1  15  12        0.00        2.93      2.98 o
   2  15  12       14.63       16.32      4.63 o
  -3  16  12        4.22        5.42      9.38 o
  -2  16  12       30.42       25.67     10.22 o
  -1  16  12        1.26        4.96      3.24 o
   0  16  12        2.93        3.03      2.84 o
   1  16  12        0.97        0.00      3.08 o
   2  16  12        0.07        0.00      3.93 o
  -2  17  12        2.73       10.14      8.54 o
  -1  17  12       22.39       23.93      3.98 o
   0  17  12        2.66        6.86      3.30 o
   1  17  12        3.17        0.00      3.45 o
  -2  18  12        2.24       15.66     10.54 o
  -1  18  12       14.44       18.55      6.37 o
   0  18  12       33.09       23.04      5.14 o
   1  18  12        1.73        0.00      3.68 o
  -2  19  12        5.66        8.21      5.16 o
  -1  19  12        0.07        1.22      3.88 o
   0  19  12        0.01        0.48      3.96 o
   1  19  12        5.01        8.79      4.70 o
  -2  20  12        0.10        0.00      5.79 o
  -1  20  12        0.00        0.00      3.82 o
   0  20  12        1.02        2.71      4.16 o
   1  20  12        0.08        0.59     11.99 o
  -1  21  12        0.42        3.02      4.83 o
   0  21  12        1.23        0.00      3.79 o
  -3   1  13        1.04        4.49      4.14 o
  -2   1  13       66.43       58.78      5.97 o
  -1   1  13        4.64        1.75      3.11 o
   0   1  13       38.31       41.33      6.15 o
   1   1  13       48.75       50.56      4.18 o
   2   1  13        2.12        5.44      3.17 o
  -3   2  13        4.50        0.47      4.04 o
  -2   2  13        4.22        7.22      3.31 o
  -1   2  13        2.18        1.73      2.52 o
   0   2  13       44.13       51.09      5.81 o
   1   2  13        0.00        0.00      2.51 o
   2   2  13        0.70        4.24      3.21 o
  -3   3  13        4.90        3.03      3.89 o
  -2   3  13        3.48        2.88      3.15 o
  -1   3  13        1.58        2.30      2.63 o
   0   3  13       28.58       20.90      3.89 o
   1   3  13        5.52        7.02      2.79 o
   2   3  13       31.85       35.28      4.96 o
  -3   4  13        6.97       10.76      4.39 o
  -2   4  13       15.67       10.08      3.79 o
  -1   4  13        1.50        0.00      3.07 o
   0   4  13       30.79       21.03      4.12 o
   1   4  13        2.27        0.00      2.51 o
   2   4  13        9.59       10.68      3.80 o
  -3   5  13        5.94        9.85      4.30 o
  -2   5  13        0.47        0.00      2.84 o
  -1   5  13       60.79       60.78      6.64 o
   0   5  13        3.14        0.00      2.41 o
   1   5  13        0.15        1.91      3.19 o
   2   5  13        8.59       14.14      3.66 o
  -3   6  13        0.90        0.03      3.81 o
  -2   6  13        0.66        2.79      2.85 o
  -1   6  13        1.57        8.17      4.10 o
   0   6  13        9.04        6.03      4.68 o
   1   6  13        3.49        5.62      3.24 o
   2   6  13        0.01        0.00      3.27 o
  -3   7  13        0.54        3.80      4.19 o
  -2   7  13        1.20        0.00      2.73 o
  -1   7  13       82.31       68.73      6.96 o
   0   7  13        7.55        3.69      2.59 o
   1   7  13        7.02        0.00      6.69 o
   2   7  13        6.29        5.34      3.98 o
  -3   8  13        0.89        0.00      3.94 o
  -2   8  13        3.31        4.02      2.92 o
  -1   8  13        0.20       13.02      4.09 o
   0   8  13       22.02       24.65      3.64 o
   1   8  13        1.76        0.00      2.60 o
   2   8  13        0.41        0.00      4.33 o
  -3   9  13        8.26       10.21      4.42 o
  -2   9  13       14.13       16.47      5.05 o
  -1   9  13      339.96      352.35     13.30 o
   0   9  13        2.72        2.30      2.68 o
   1   9  13       10.59       10.94      3.36 o
   2   9  13       10.55       10.68      6.36 o
  -3  10  13        0.64        2.79      4.12 o
  -2  10  13        0.88        4.64      5.12 o
  -1  10  13       27.07       21.90      8.75 o
   0  10  13       17.85        9.23      4.15 o
   1  10  13       24.51       22.13      4.02 o
   2  10  13       18.71       15.77      7.43 o
  -3  11  13        2.49        3.14      4.98 o
  -2  11  13        0.10        0.00      4.14 o
  -1  11  13        1.53        5.60      3.94 o
   0  11  13        3.01        3.20      2.71 o
   1  11  13        0.02        0.00      2.90 o
   2  11  13        1.98        4.51      4.60 o
  -3  12  13        0.36        0.00      4.81 o
  -2  12  13        2.13        0.00      5.48 o
  -1  12  13        0.01        3.89      3.03 o
   0  12  13        9.86        9.20      3.03 o
   1  12  13       19.03       26.12      4.38 o
   2  12  13        2.56        3.38      4.93 o
  -3  13  13        2.17        0.00      5.43 o
  -2  13  13       27.29       31.11      7.72 o
  -1  13  13        6.14       11.34      3.76 o
   0  13  13       12.52        8.08      3.08 o
   1  13  13        9.93        5.00      3.92 o
   2  13  13        0.08        2.74      4.95 o
  -2  14  13       68.39       78.85     15.07 o
  -1  14  13        0.62        1.34      2.93 o
   0  14  13       18.64       13.89      3.56 o
   1  14  13       30.05       36.84      6.08 o
  -2  15  13       27.24       30.35     10.48 o
  -1  15  13        3.08        0.20      3.30 o
   0  15  13        0.03        0.00      3.52 o
   1  15  13        2.81        1.25      4.37 o
  -2  16  13       11.73       14.58      8.96 o
  -1  16  13        4.59        7.54      3.81 o
   0  16  13        0.36        0.00      3.46 o
   1  16  13        1.67        0.30      4.01 o
  -2  17  13        5.24       13.13      9.40 o
  -1  17  13        0.57        2.32      3.62 o
   0  17  13        0.02        0.07      4.27 o
   1  17  13        2.15        3.64      4.64 o
  -1  18  13        5.03        1.37      4.72 o
   0  18  13        0.95        0.00      7.56 o
   1  18  13        1.29        0.30      4.39 o
  -1  19  13        8.29        7.28      7.81 o
   0  19  13        6.27        5.01      4.92 o
  -3   0  14        7.02        8.52      7.59 o
  -2   0  14        1.75        0.17      4.93 o
  -1   0  14       10.67        8.17      5.31 o
   0   0  14        0.79        4.74      7.21 o
   1   0  14        4.65        2.57      4.23 o
   2   0  14        1.52        0.00      6.17 o
  -3   1  14        0.00        0.00      4.85 o
  -2   1  14       26.76       40.01      5.38 o
  -1   1  14        1.65        0.00      3.17 o
   0   1  14        3.33       12.67      6.89 o
   1   1  14        9.03        5.29      3.05 o
   2   1  14        2.15        0.00      4.45 o
  -3   2  14        1.19        1.50      5.51 o
  -2   2  14       32.55       34.12      6.81 o
  -1   2  14       15.82        6.31      6.24 o
   0   2  14        0.09        0.00      6.62 o
   1   2  14       34.88       49.93      4.77 o
   2   2  14        6.41        4.30      4.83 o
  -3   3  14        5.68        9.69      5.63 o
  -2   3  14        1.19        0.00      3.15 o
  -1   3  14        6.05        7.91      4.50 o
   0   3  14        0.74        0.00      6.55 o
   1   3  14       11.00        9.07      4.73 o
   2   3  14        0.23        0.00      5.55 o
  -3   4  14        0.95        0.00      4.89 o
  -2   4  14        3.54        3.10      3.80 o
  -1   4  14       12.81       19.38      5.22 o
   0   4  14        4.22        0.00      4.84 o
   1   4  14        4.45        5.03      4.75 o
   2   4  14       12.92        7.75      4.71 o
  -3   5  14        1.63        0.00      4.30 o
  -2   5  14        6.82        2.48      3.56 o
  -1   5  14       45.88       43.66      6.19 o
   0   5  14        0.18        0.00      4.27 o
   1   5  14        0.86        0.79      4.29 o
   2   5  14        0.54        0.00      4.51 o
  -3   6  14        3.33        2.11      4.75 o
  -2   6  14        1.86        0.47      3.53 o
  -1   6  14      107.91      110.62     10.34 o
   0   6  14        1.11        0.72      3.74 o
   1   6  14        7.58        8.94      5.08 o
   2   6  14       10.89       13.70      5.53 o
  -3   7  14        0.33        4.08      5.14 o
  -2   7  14        1.79        0.12      4.53 o
  -1   7  14        8.60        8.28      4.80 o
   0   7  14        4.08        8.34      3.37 o
   1   7  14        6.19        6.00      4.57 o
   2   7  14       74.56       80.15     12.68 o
  -3   8  14        0.92        0.57      5.91 o
  -2   8  14        7.31        5.88      5.17 o
  -1   8  14       22.37       19.12      5.26 o
   0   8  14        2.90        1.87      2.79 o
   1   8  14        0.03        0.00      4.28 o
   2   8  14       10.44       22.58      6.41 o
  -3   9  14        1.28        4.02      5.18 o
  -2   9  14        6.33        2.61      6.21 o
  -1   9  14        2.93        5.82      4.54 o
   0   9  14        3.25        1.18      2.91 o
   1   9  14        2.48        0.00      7.70 o
   2   9  14        2.38        3.34      7.69 o
  -2  10  14        0.56        3.46      6.99 o
  -1  10  14       10.47       17.92      5.51 o
   0  10  14       13.21        8.65      3.37 o
   1  10  14        0.00        0.00      3.92 o
  -2  11  14       33.59       31.85     10.98 o
  -1  11  14        0.19        0.00      4.16 o
   0  11  14       11.08       10.14      3.66 o
   1  11  14        0.91        3.53      3.99 o
  -2  12  14       26.09        6.98      7.80 o
  -1  12  14        0.00        2.12      4.87 o
   0  12  14        0.01        0.00      3.11 o
   1  12  14        1.63        9.89      4.71 o
  -2  13  14        1.16        2.64      7.25 o
  -1  13  14        0.00        4.17      6.60 o
   0  13  14        1.41        2.28      3.89 o
   1  13  14        0.25        0.00      4.11 o
  -2  14  14       73.62       82.55     15.96 o
  -1  14  14        3.73        0.69      6.76 o
   0  14  14        4.70        6.73      4.28 o
   1  14  14        7.77        9.49      5.60 o
  -2  15  14        1.43        4.97      7.52 o
  -1  15  14        0.14        0.00      5.99 o
   0  15  14        3.51        3.72      4.61 o
   1  15  14        2.71        0.00      5.78 o
  -1  16  14        1.79        0.00      6.53 o
   0  16  14        1.43        1.54      4.85 o
  -1  17  14        1.01        5.53      5.17 o
   0  17  14        1.60        0.00      4.80 o
  -2   1  15        7.49        4.03      4.75 o
  -1   1  15        1.28        0.00      7.23 o
   1   1  15       14.14       16.56      6.65 o
  -2   2  15        5.57        2.94      4.41 o
  -1   2  15        0.32        0.00      5.57 o
   0   2  15        7.77        6.34      8.18 o
   1   2  15       42.29       48.84     11.90 o
  -2   3  15        1.80        1.79      3.97 o
  -1   3  15        0.56        3.56      5.56 o
   0   3  15       71.09       62.74     11.85 o
   1   3  15        4.07        0.00      4.56 o
  -2   4  15        6.43        8.61      4.88 o
  -1   4  15       10.98       14.69      6.17 o
   0   4  15        8.04       22.40      9.51 o
   1   4  15        0.82        0.00      6.13 o
  -2   5  15        0.02        6.30      7.23 o
  -1   5  15        6.13       14.17      5.33 o
   0   5  15       10.24       17.89      9.29 o
   1   5  15        0.26        0.00     12.74 o
  -2   6  15        0.19        0.00      7.42 o
  -1   6  15        2.51        9.19      5.11 o
   0   6  15        0.23        0.00      8.83 o
   1   6  15        0.00        4.52      6.57 o
  -2   7  15       14.14        5.80      8.37 o
  -1   7  15        7.26        4.10     12.48 o
   0   7  15        0.03        1.42      4.60 o
   1   7  15        0.00        4.06      6.02 o
  -2   8  15        0.33        0.00      7.38 o
  -1   8  15        0.06        0.00      5.01 o
   0   8  15        3.01        6.41      5.88 o
   1   8  15        5.60        0.00      7.86 o
  -2   9  15       20.69       16.65      9.53 o
  -1   9  15        2.08        1.12      5.52 o
   0   9  15        0.00        0.00      5.93 o
   1   9  15        0.97        4.95      8.58 o
  -2  10  15        0.54        4.13      7.88 o
  -1  10  15        0.00        0.00      6.34 o
   0  10  15        5.10        9.11      6.89 o
   1  10  15        0.04        0.00      6.96 o
  -2  11  15        4.76        5.71      8.51 o
  -1  11  15        3.92        2.95      7.99 o
   0  11  15       34.26       29.28      7.03 o
  -1  12  15        1.98        5.52      7.69 o
   0  12  15        1.95        4.35      5.22 o
  -1  13  15        1.38        0.21      7.14 o
   0  13  15        4.72       16.02      6.10 o
  -2   0  16        0.65       13.81      9.29 o
  -2   1  16        0.04        3.45      5.94 o
  -2   2  16        2.12        8.07      9.02 o
  -2   3  16        4.11        2.11      8.68 o
  -2   4  16        7.45       18.23      9.50 o
  -1   4  16        1.39        7.46      7.54 o
  -1   5  16        0.11        6.09      8.70 o
  -1   6  16        7.87       13.05      9.25 o
  -1   7  16        3.94        0.00      7.63 o
  -1   8  16        1.45        0.00      7.86 o
  -1   9  16        1.51        0.91      7.67 o
 
